# Supplementary material for: Multicomponent gas separation and purification using advanced 2D carbonaceous nanomaterials
Source: RSC Adv. 2020 Jun 25;10(41):24255–64. doi: 10.1039/d0ra04286b (PMC9055103; doi:10.1039/d0ra04286b)
Supplement: RA-010-D0RA04286B-s001 [file RA-010-D0RA04286B-s001.xyz]

3642
Lattice="    198.75000000       0.00000000       0.00000000       0.00000000     115.52000427       0.00000000       0.00000000       0.00000000       0.00000000" Properties=species:S:1:pos:R:3
C 69.0999985 113.8399964 0.0
C 68.3799973 112.5999985 0.0
C 69.0999985 111.3600006 0.0
C 70.5299988 111.3600006 0.0
C 71.2399979 112.5999985 0.0
C 70.5299988 113.8399964 0.0
C 71.2200012 115.0500031 0.0
C 71.8399964 116.1100006 0.0
C 72.6299973 112.5999985 0.0
C 73.8600006 112.5999985 0.0
C 71.2200012 110.1600037 0.0
C 71.8399964 109.0999985 0.0
C 68.4000015 110.1600037 0.0
C 67.7900009 109.0999985 0.0
C 66.989998 112.5999985 0.0
C 65.7600022 112.5999985 0.0
C 68.4000015 115.0500031 0.0
C 67.7900009 116.1100006 0.0
C 64.3799973 105.6699982 0.0
C 59.6599999 97.4899979 0.0
C 54.9399986 89.3199997 0.0
C 50.2200012 81.1399994 0.0
C 45.5 72.9700012 0.0
C 40.7799988 64.7900009 0.0
C 36.0600014 56.619999 0.0
C 31.3400002 48.4399987 0.0
C 26.6200009 40.2700005 0.0
C 21.8999996 32.0900002 0.0
C 17.1800003 23.9099998 0.0
C 12.4600001 15.7399998 0.0
C 7.7399998 7.56 0.0
C 63.6599999 104.4300003 0.0
C 58.9399986 96.25 0.0
C 54.2200012 88.0800018 0.0
C 49.5 79.9000016 0.0
C 44.7799988 71.7300034 0.0
C 40.0600014 63.5499993 0.0
C 35.3400002 55.3800011 0.0
C 30.6200009 47.2000008 0.0
C 25.8999996 39.0299988 0.0
C 21.1800003 30.8500004 0.0
C 16.4599991 22.6800003 0.0
C 11.7399998 14.5 0.0
C 7.02 6.3200002 0.0
C 64.3799973 103.1900024 0.0
C 59.6599999 95.0100021 0.0
C 54.9399986 86.8399964 0.0
C 50.2200012 78.6600037 0.0
C 45.5 70.4899979 0.0
C 40.7799988 62.3100014 0.0
C 36.0600014 54.1399994 0.0
C 31.3400002 45.9599992 0.0
C 26.6200009 37.7900009 0.0
C 21.8999996 29.6100006 0.0
C 17.1800003 21.4300003 0.0
C 12.4600001 13.2600002 0.0
C 7.7399998 5.0799999 0.0
C 65.8099976 103.1900024 0.0
C 61.0900002 95.0100021 0.0
C 56.3699989 86.8399964 0.0
C 51.6500016 78.6600037 0.0
C 46.9300004 70.4899979 0.0
C 42.2099991 62.3100014 0.0
C 37.4900017 54.1399994 0.0
C 32.7700005 45.9599992 0.0
C 28.0499992 37.7900009 0.0
C 23.3299999 29.6100006 0.0
C 18.6100006 21.4300003 0.0
C 13.8900004 13.2600002 0.0
C 9.1700001 5.0799999 0.0
C 66.5199967 104.4300003 0.0
C 61.7999993 96.25 0.0
C 57.0800018 88.0800018 0.0
C 52.3600006 79.9000016 0.0
C 47.6399994 71.7300034 0.0
C 42.9199982 63.5499993 0.0
C 38.2000008 55.3800011 0.0
C 33.4799996 47.2000008 0.0
C 28.7600003 39.0299988 0.0
C 24.0400009 30.8500004 0.0
C 19.3199997 22.6700001 0.0
C 14.6000004 14.5 0.0
C 9.8800002 6.3200002 0.0
C 65.8099976 105.6699982 0.0
C 61.0900002 97.4899979 0.0
C 56.3699989 89.3199997 0.0
C 51.6500016 81.1399994 0.0
C 46.9300004 72.9700012 0.0
C 42.2099991 64.7900009 0.0
C 37.4900017 56.619999 0.0
C 32.7700005 48.4399987 0.0
C 28.0499992 40.2700005 0.0
C 23.3299999 32.0900002 0.0
C 18.6100006 23.9099998 0.0
C 13.8900004 15.7399998 0.0
C 9.1700001 7.56 0.0
C 66.5 106.8700028 0.0
C 61.7799988 98.699997 0.0
C 57.0600014 90.5199967 0.0
C 52.3400002 82.3399964 0.0
C 47.619999 74.1699982 0.0
C 42.9000016 65.989998 0.0
C 38.1800003 57.8199997 0.0
C 33.4599991 49.6399994 0.0
C 28.7399998 41.4700012 0.0
C 24.0200005 33.2900009 0.0
C 19.2999992 25.1200008 0.0
C 14.5799999 16.9400006 0.0
C 9.8599998 8.7700005 0.0
C 5.1399999 0.59 0.0
C 67.1200028 107.9300004 0.0
C 62.4000015 99.7600022 0.0
C 57.6800003 91.5800019 0.0
C 52.9599992 83.4100037 0.0
C 48.2400017 75.2300034 0.0
C 43.5200005 67.0599976 0.0
C 38.7999993 58.8800012 0.0
C 34.0800018 50.7099991 0.0
C 29.3600006 42.5299988 0.0
C 24.6399994 34.3600006 0.0
C 19.9200002 26.1800003 0.0
C 15.1999998 18.0100002 0.0
C 10.4799996 9.8299999 0.0
C 5.7600003 1.66 0.0
C 67.9100038 104.4300003 0.0
C 63.1899986 96.25 0.0
C 58.4700012 88.0800018 0.0
C 53.75 79.9000016 0.0
C 49.0299988 71.7300034 0.0
C 44.3100014 63.5499993 0.0
C 39.5900002 55.3800011 0.0
C 34.869999 47.2000008 0.0
C 30.1499996 39.0200005 0.0
C 25.4300003 30.8500004 0.0
C 20.7099991 22.6700001 0.0
C 15.9899998 14.5 0.0
C 11.2700005 6.3200002 0.0
C 69.1399994 104.4300003 0.0
C 64.4199982 96.25 0.0
C 59.7000008 88.0800018 0.0
C 54.9799996 79.9000016 0.0
C 50.2599983 71.7300034 0.0
C 45.5400009 63.5499993 0.0
C 40.8199997 55.3800011 0.0
C 36.0999985 47.2000008 0.0
C 31.3799992 39.0299988 0.0
C 26.6599999 30.8500004 0.0
C 21.9400006 22.6800003 0.0
C 17.2199993 14.5 0.0
C 12.5 6.3200002 0.0
C 66.5 101.9800034 0.0
C 61.7799988 93.8099976 0.0
C 57.0600014 85.6299973 0.0
C 52.3400002 77.4599991 0.0
C 47.619999 69.2799988 0.0
C 42.9000016 61.1100006 0.0
C 38.1800003 52.9300004 0.0
C 33.4599991 44.7599983 0.0
C 28.7399998 36.5800019 0.0
C 24.0200005 28.4099999 0.0
C 19.2999992 20.2299996 0.0
C 14.5799999 12.0600004 0.0
C 9.8599998 3.8800002 0.0
C 67.1200028 100.9199982 0.0
C 62.4000015 92.75 0.0
C 57.6800003 84.5699997 0.0
C 52.9599992 76.3899994 0.0
C 48.2400017 68.2200012 0.0
C 43.5200005 60.0400009 0.0
C 38.7999993 51.869999 0.0
C 34.0800018 43.6899987 0.0
C 29.3600006 35.5200005 0.0
C 24.6399994 27.3400002 0.0
C 19.9200002 19.1700001 0.0
C 15.1999998 10.9899998 0.0
C 10.4799996 2.82 0.0
C 63.6800003 101.9800034 0.0
C 58.9599992 93.8099976 0.0
C 54.2400017 85.6299973 0.0
C 49.5200005 77.4599991 0.0
C 44.7999993 69.2799988 0.0
C 40.0800018 61.1100006 0.0
C 35.3600006 52.9300004 0.0
C 30.6399994 44.7599983 0.0
C 25.9200002 36.5800019 0.0
C 21.2000008 28.4099999 0.0
C 16.4799996 20.2299996 0.0
C 11.7600003 12.0600004 0.0
C 7.04 3.8800002 0.0
C 63.0699997 100.9199982 0.0
C 58.3499985 92.75 0.0
C 53.6300011 84.5699997 0.0
C 48.9099998 76.4000015 0.0
C 44.1899986 68.2200012 0.0
C 39.4700012 60.0400009 0.0
C 34.75 51.869999 0.0
C 30.0300007 43.6899987 0.0
C 25.3099995 35.5200005 0.0
C 20.5900002 27.3400002 0.0
C 15.87 19.1700001 0.0
C 11.1499996 10.9899998 0.0
C 6.4299999 2.82 0.0
C 62.2700005 104.4300003 0.0
C 57.5499993 96.25 0.0
C 52.8300019 88.0800018 0.0
C 48.1100006 79.9000016 0.0
C 43.3899994 71.7300034 0.0
C 38.6699982 63.5499993 0.0
C 33.9500008 55.3800011 0.0
C 29.2299996 47.2000008 0.0
C 24.5100003 39.0299988 0.0
C 19.7900009 30.8500004 0.0
C 15.0699997 22.6800003 0.0
C 10.3500004 14.5 0.0
C 5.6300001 6.3200002 0.0
C 61.0400009 104.4300003 0.0
C 56.3199997 96.25 0.0
C 51.5999985 88.0800018 0.0
C 46.8800012 79.9000016 0.0
C 42.1599999 71.7300034 0.0
C 37.4399987 63.5499993 0.0
C 32.7200012 55.3800011 0.0
C 28.0 47.2000008 0.0
C 23.2800007 39.0299988 0.0
C 18.5599995 30.8500004 0.0
C 13.8400002 22.6800003 0.0
C 9.1199999 14.5 0.0
C 4.4000001 6.3200002 0.0
C 63.6800003 106.8700028 0.0
C 58.9599992 98.6900025 0.0
C 54.2400017 90.5199967 0.0
C 49.5200005 82.3399964 0.0
C 44.7999993 74.1699982 0.0
C 40.0800018 65.989998 0.0
C 35.3600006 57.8199997 0.0
C 30.6399994 49.6399994 0.0
C 25.9200002 41.4700012 0.0
C 21.2000008 33.2900009 0.0
C 16.4799996 25.1200008 0.0
C 11.7600003 16.9400006 0.0
C 7.04 8.7700005 0.0
C 2.3199999 0.59 0.0
C 63.0699997 107.9300004 0.0
C 58.3499985 99.7600022 0.0
C 53.6300011 91.5800019 0.0
C 48.9099998 83.4100037 0.0
C 44.1899986 75.2300034 0.0
C 39.4700012 67.0599976 0.0
C 34.75 58.8800012 0.0
C 30.0300007 50.7099991 0.0
C 25.3099995 42.5299988 0.0
C 20.5900002 34.3600006 0.0
C 15.87 26.1800003 0.0
C 11.1499996 18.0100002 0.0
C 6.4299999 9.8299999 0.0
C 1.7100001 1.66 0.0
C 78.5299988 113.8399964 0.0
C 87.9599992 113.8399964 0.0
C 97.3899994 113.8399964 0.0
C 106.8300019 113.8399964 0.0
C 116.2600021 113.8399964 0.0
C 125.6900025 113.8399964 0.0
C 135.1199951 113.8399964 0.0
C 144.5599976 113.8399964 0.0
C 153.9900056 113.8399964 0.0
C 163.4199982 113.8399964 0.0
C 172.8500062 113.8399964 0.0
C 182.2899933 113.8399964 0.0
C 191.7200012 113.8399964 0.0
C 77.8099976 112.5999985 0.0
C 87.2399979 112.5999985 0.0
C 96.6800003 112.5999985 0.0
C 106.1100006 112.5999985 0.0
C 115.5400009 112.5999985 0.0
C 124.9700012 112.5999985 0.0
C 134.4100037 112.5999985 0.0
C 143.8399964 112.5999985 0.0
C 153.2700043 112.5999985 0.0
C 162.7100067 112.5999985 0.0
C 172.1399994 112.5999985 0.0
C 181.5700073 112.5999985 0.0
C 191.0 112.5999985 0.0
C 78.5299988 111.3600006 0.0
C 87.9599992 111.3600006 0.0
C 97.3899994 111.3600006 0.0
C 106.8300019 111.3600006 0.0
C 116.2600021 111.3600006 0.0
C 125.6900025 111.3600006 0.0
C 135.1199951 111.3600006 0.0
C 144.5599976 111.3600006 0.0
C 153.9900056 111.3600006 0.0
C 163.4199982 111.3600006 0.0
C 172.8500062 111.3600006 0.0
C 182.2899933 111.3600006 0.0
C 191.7200012 111.3600006 0.0
C 79.9599992 111.3600006 0.0
C 89.3899994 111.3600006 0.0
C 98.8300019 111.3600006 0.0
C 108.2600021 111.3600006 0.0
C 117.6900025 111.3600006 0.0
C 127.1200028 111.3600006 0.0
C 136.5599976 111.3600006 0.0
C 145.9900056 111.3600006 0.0
C 155.4199982 111.3600006 0.0
C 164.8500062 111.3600006 0.0
C 174.2899933 111.3600006 0.0
C 183.7200012 111.3600006 0.0
C 193.1499939 111.3600006 0.0
C 80.6800003 112.5999985 0.0
C 90.1100006 112.5999985 0.0
C 99.5400009 112.5999985 0.0
C 108.9700012 112.5999985 0.0
C 118.4100037 112.5999985 0.0
C 127.8399964 112.5999985 0.0
C 137.2700043 112.5999985 0.0
C 146.699997 112.5999985 0.0
C 156.1399994 112.5999985 0.0
C 165.5700073 112.5999985 0.0
C 175.0 112.5999985 0.0
C 184.4299927 112.5999985 0.0
C 193.8699952 112.5999985 0.0
C 79.9599992 113.8399964 0.0
C 89.3899994 113.8399964 0.0
C 98.8300019 113.8399964 0.0
C 108.2600021 113.8399964 0.0
C 117.6900025 113.8399964 0.0
C 127.1200028 113.8399964 0.0
C 136.5599976 113.8399964 0.0
C 145.9900056 113.8399964 0.0
C 155.4199982 113.8399964 0.0
C 164.8500062 113.8399964 0.0
C 174.2899933 113.8399964 0.0
C 183.7200012 113.8399964 0.0
C 193.1499939 113.8399964 0.0
C 80.6600037 115.0500031 0.0
C 90.0899963 115.0500031 0.0
C 99.5199967 115.0400009 0.0
C 108.949997 115.0400009 0.0
C 118.3899994 115.0400009 0.0
C 127.8199997 115.0400009 0.0
C 137.25 115.0400009 0.0
C 146.6799927 115.0400009 0.0
C 156.1199951 115.0400009 0.0
C 165.5500031 115.0400009 0.0
C 174.9799958 115.0400009 0.0
C 184.4100037 115.0400009 0.0
C 193.8500062 115.0400009 0.0
C 81.2699967 116.1100006 0.0
C 90.699997 116.1100006 0.0
C 100.1299973 116.1100006 0.0
C 109.5699997 116.1100006 0.0
C 119.0 116.1100006 0.0
C 128.4299927 116.1100006 0.0
C 137.8600006 116.1100006 0.0
C 147.3000031 116.1100006 0.0
C 156.7299958 116.1100006 0.0
C 166.1600037 116.1100006 0.0
C 175.6000061 116.1100006 0.0
C 185.0299988 116.1100006 0.0
C 194.4600067 116.1100006 0.0
C 82.0699997 112.5999985 0.0
C 91.5 112.5999985 0.0
C 100.9300004 112.5999985 0.0
C 110.3600006 112.5999985 0.0
C 119.8000031 112.5999985 0.0
C 129.2299957 112.5999985 0.0
C 138.6600037 112.5999985 0.0
C 148.0899963 112.5999985 0.0
C 157.5299988 112.5999985 0.0
C 166.9600068 112.5999985 0.0
C 176.3899994 112.5999985 0.0
C 185.8200073 112.5999985 0.0
C 195.2599945 112.5999985 0.0
C 83.2900009 112.5999985 0.0
C 92.7300034 112.5999985 0.0
C 102.1600037 112.5999985 0.0
C 111.5899964 112.5999985 0.0
C 121.0199966 112.5999985 0.0
C 130.4600067 112.5999985 0.0
C 139.8899994 112.5999985 0.0
C 149.3200073 112.5999985 0.0
C 158.75 112.5999985 0.0
C 168.1900024 112.5999985 0.0
C 177.6199951 112.5999985 0.0
C 187.0500031 112.5999985 0.0
C 196.4799958 112.5999985 0.0
C 80.6600037 110.1600037 0.0
C 90.0899963 110.1600037 0.0
C 99.5199967 110.1600037 0.0
C 108.949997 110.1600037 0.0
C 118.3899994 110.1600037 0.0
C 127.8199997 110.1600037 0.0
C 137.25 110.1600037 0.0
C 146.6799927 110.1600037 0.0
C 156.1199951 110.1600037 0.0
C 165.5500031 110.1600037 0.0
C 174.9799958 110.1600037 0.0
C 184.4100037 110.1600037 0.0
C 193.8500062 110.1600037 0.0
C 81.2699967 109.0999985 0.0
C 90.699997 109.0999985 0.0
C 100.1299973 109.0999985 0.0
C 109.5699997 109.0899963 0.0
C 119.0 109.0899963 0.0
C 128.4299927 109.0899963 0.0
C 137.8600006 109.0899963 0.0
C 147.3000031 109.0899963 0.0
C 156.7299958 109.0899963 0.0
C 166.1600037 109.0899963 0.0
C 175.5899964 109.0899963 0.0
C 185.0299988 109.0899963 0.0
C 194.4600067 109.0899963 0.0
C 77.8300019 110.1600037 0.0
C 87.2699967 110.1600037 0.0
C 96.699997 110.1600037 0.0
C 106.1299973 110.1600037 0.0
C 115.5599976 110.1600037 0.0
C 125.0 110.1600037 0.0
C 134.4299927 110.1600037 0.0
C 143.8600006 110.1600037 0.0
C 153.2899933 110.1600037 0.0
C 162.7299958 110.1600037 0.0
C 172.1600037 110.1600037 0.0
C 181.5899964 110.1600037 0.0
C 191.0200043 110.1600037 0.0
C 77.2200012 109.0999985 0.0
C 86.6500016 109.0999985 0.0
C 96.0899963 109.0999985 0.0
C 105.5199967 109.0899963 0.0
C 114.949997 109.0899963 0.0
C 124.3799973 109.0899963 0.0
C 133.8200073 109.0899963 0.0
C 143.25 109.0899963 0.0
C 152.6799927 109.0899963 0.0
C 162.1100006 109.0899963 0.0
C 171.5500031 109.0899963 0.0
C 180.9799958 109.0899963 0.0
C 190.4100037 109.0899963 0.0
C 76.4199982 112.5999985 0.0
C 85.8600006 112.5999985 0.0
C 95.2900009 112.5999985 0.0
C 104.7200012 112.5999985 0.0
C 114.1500015 112.5999985 0.0
C 123.5899964 112.5999985 0.0
C 133.0200043 112.5999985 0.0
C 142.449997 112.5999985 0.0
C 151.880005 112.5999985 0.0
C 161.3200073 112.5999985 0.0
C 170.75 112.5999985 0.0
C 180.1799927 112.5999985 0.0
C 189.6100006 112.5999985 0.0
C 199.0500031 112.5999985 0.0
C 75.199997 112.5999985 0.0
C 84.6299973 112.5999985 0.0
C 94.0599976 112.5999985 0.0
C 103.4899979 112.5999985 0.0
C 112.9300004 112.5999985 0.0
C 122.3600006 112.5999985 0.0
C 131.7899933 112.5999985 0.0
C 141.2200012 112.5999985 0.0
C 150.6600037 112.5999985 0.0
C 160.0899963 112.5999985 0.0
C 169.5200043 112.5999985 0.0
C 178.949997 112.5999985 0.0
C 188.3899994 112.5999985 0.0
C 197.8200073 112.5999985 0.0
C 77.8300019 115.0400009 0.0
C 87.2699967 115.0400009 0.0
C 96.699997 115.0400009 0.0
C 106.1299973 115.0400009 0.0
C 115.5599976 115.0400009 0.0
C 125.0 115.0400009 0.0
C 134.4299927 115.0400009 0.0
C 143.8600006 115.0400009 0.0
C 153.2899933 115.0400009 0.0
C 162.7299958 115.0400009 0.0
C 172.1600037 115.0400009 0.0
C 181.5899964 115.0400009 0.0
C 191.0200043 115.0400009 0.0
C 200.4600067 115.0400009 0.0
C 77.2200012 116.1100006 0.0
C 86.6500016 116.1100006 0.0
C 96.0800018 116.1100006 0.0
C 105.5199967 116.1100006 0.0
C 114.949997 116.1100006 0.0
C 124.3799973 116.1100006 0.0
C 133.8200073 116.1100006 0.0
C 143.25 116.1100006 0.0
C 152.6799927 116.1100006 0.0
C 162.1100006 116.1100006 0.0
C 171.5500031 116.1100006 0.0
C 180.9799958 116.1100006 0.0
C 190.4100037 116.0999985 0.0
C 199.8399964 116.0999985 0.0
C 73.8099976 105.6699982 0.0
C 83.2399979 105.6699982 0.0
C 92.6699982 105.6699982 0.0
C 102.1100006 105.6699982 0.0
C 111.5400009 105.6699982 0.0
C 120.9700012 105.6699982 0.0
C 130.3999939 105.6699982 0.0
C 139.8399964 105.6600037 0.0
C 149.2700043 105.6600037 0.0
C 158.699997 105.6600037 0.0
C 168.1300049 105.6600037 0.0
C 177.5700073 105.6600037 0.0
C 187.0 105.6600037 0.0
C 69.0899963 97.4899979 0.0
C 78.5199967 97.4899979 0.0
C 87.949997 97.4899979 0.0
C 97.3899994 97.4899979 0.0
C 106.8199997 97.4899979 0.0
C 116.25 97.4899979 0.0
C 125.6800003 97.4899979 0.0
C 135.1199951 97.4899979 0.0
C 144.5500031 97.4899979 0.0
C 153.9799958 97.4899979 0.0
C 163.4100037 97.4899979 0.0
C 172.8500062 97.4899979 0.0
C 182.2799988 97.4899979 0.0
C 64.3700028 89.3199997 0.0
C 73.8000031 89.3199997 0.0
C 83.2300034 89.3199997 0.0
C 92.6699982 89.3199997 0.0
C 102.0999985 89.3199997 0.0
C 111.5299988 89.3099976 0.0
C 120.9599992 89.3099976 0.0
C 130.3999939 89.3099976 0.0
C 139.8300019 89.3099976 0.0
C 149.2599945 89.3099976 0.0
C 158.6900025 89.3099976 0.0
C 168.1300049 89.3099976 0.0
C 177.5599976 89.3099976 0.0
C 59.6500016 81.1399994 0.0
C 69.0800018 81.1399994 0.0
C 78.5100022 81.1399994 0.0
C 87.949997 81.1399994 0.0
C 97.3799973 81.1399994 0.0
C 106.8099976 81.1399994 0.0
C 116.2399979 81.1399994 0.0
C 125.6800003 81.1399994 0.0
C 135.1100006 81.1399994 0.0
C 144.5399933 81.1399994 0.0
C 153.9700012 81.1399994 0.0
C 163.4100037 81.1399994 0.0
C 172.8399964 81.1399994 0.0
C 54.9300004 72.9700012 0.0
C 64.3600006 72.9700012 0.0
C 73.7900009 72.9700012 0.0
C 83.2300034 72.9700012 0.0
C 92.6600037 72.9599992 0.0
C 102.0899963 72.9599992 0.0
C 111.5199967 72.9599992 0.0
C 120.9599992 72.9599992 0.0
C 130.3899994 72.9599992 0.0
C 139.8200073 72.9599992 0.0
C 149.25 72.9599992 0.0
C 158.6900025 72.9599992 0.0
C 168.1199951 72.9599992 0.0
C 50.2099991 64.7900009 0.0
C 59.6399994 64.7900009 0.0
C 69.0699997 64.7900009 0.0
C 78.5100022 64.7900009 0.0
C 87.9400024 64.7900009 0.0
C 97.3700028 64.7900009 0.0
C 106.8000031 64.7900009 0.0
C 116.2399979 64.7900009 0.0
C 125.6699982 64.7900009 0.0
C 135.1000061 64.7900009 0.0
C 144.5299988 64.7900009 0.0
C 153.9700012 64.7900009 0.0
C 163.3999939 64.7900009 0.0
C 45.4900017 56.619999 0.0
C 54.9199982 56.619999 0.0
C 64.3499985 56.6100006 0.0
C 73.7900009 56.6100006 0.0
C 83.2200012 56.6100006 0.0
C 92.6500016 56.6100006 0.0
C 102.0800018 56.6100006 0.0
C 111.5199967 56.6100006 0.0
C 120.949997 56.6100006 0.0
C 130.3800049 56.6100006 0.0
C 139.8099976 56.6100006 0.0
C 149.25 56.6100006 0.0
C 158.6799927 56.6100006 0.0
C 40.7700005 48.4399987 0.0
C 50.2000008 48.4399987 0.0
C 59.6300011 48.4399987 0.0
C 69.0699997 48.4399987 0.0
C 78.5 48.4399987 0.0
C 87.9300004 48.4399987 0.0
C 97.3600006 48.4399987 0.0
C 106.8000031 48.4399987 0.0
C 116.2300034 48.4399987 0.0
C 125.6600037 48.4399987 0.0
C 135.0899963 48.4399987 0.0
C 144.5299988 48.4399987 0.0
C 153.9600068 48.4399987 0.0
C 36.0499992 40.2599983 0.0
C 45.4799996 40.2599983 0.0
C 54.9099998 40.2599983 0.0
C 64.3499985 40.2599983 0.0
C 73.7799988 40.2599983 0.0
C 83.2099991 40.2599983 0.0
C 92.6399994 40.2599983 0.0
C 102.0800018 40.2599983 0.0
C 111.5100022 40.2599983 0.0
C 120.9400024 40.2599983 0.0
C 130.3699951 40.2599983 0.0
C 139.8099976 40.2599983 0.0
C 149.2400055 40.2599983 0.0
C 31.3299999 32.0900002 0.0
C 40.7599983 32.0900002 0.0
C 50.1899986 32.0900002 0.0
C 59.6300011 32.0900002 0.0
C 69.0599976 32.0900002 0.0
C 78.4899979 32.0900002 0.0
C 87.9199982 32.0900002 0.0
C 97.3600006 32.0900002 0.0
C 106.7900009 32.0900002 0.0
C 116.2200012 32.0900002 0.0
C 125.6500016 32.0900002 0.0
C 135.0899963 32.0900002 0.0
C 144.5200043 32.0900002 0.0
C 26.6100006 23.9099998 0.0
C 36.0400009 23.9099998 0.0
C 45.4700012 23.9099998 0.0
C 54.9099998 23.9099998 0.0
C 64.3399964 23.9099998 0.0
C 73.7699967 23.9099998 0.0
C 83.199997 23.9099998 0.0
C 92.6399994 23.9099998 0.0
C 102.0699997 23.9099998 0.0
C 111.5 23.9099998 0.0
C 120.9300004 23.9099998 0.0
C 130.3699951 23.9099998 0.0
C 139.8000031 23.9099998 0.0
C 21.8899994 15.7399998 0.0
C 31.3199997 15.7399998 0.0
C 40.75 15.7399998 0.0
C 50.1899986 15.7399998 0.0
C 59.619999 15.7399998 0.0
C 69.0500031 15.7399998 0.0
C 78.4800034 15.7399998 0.0
C 87.9199982 15.7399998 0.0
C 97.3499985 15.7399998 0.0
C 106.7799988 15.7399998 0.0
C 116.2099991 15.7399998 0.0
C 125.6500016 15.7399998 0.0
C 135.0800018 15.7399998 0.0
C 17.1700001 7.56 0.0
C 26.6000004 7.56 0.0
C 36.0299988 7.56 0.0
C 45.4700012 7.56 0.0
C 54.9000016 7.56 0.0
C 64.3300018 7.56 0.0
C 73.7600022 7.56 0.0
C 83.199997 7.56 0.0
C 92.6299973 7.56 0.0
C 102.0599976 7.56 0.0
C 111.4899979 7.56 0.0
C 120.9300004 7.56 0.0
C 130.3600006 7.56 0.0
C 73.0899963 104.4300003 0.0
C 82.5199967 104.4300003 0.0
C 91.9599992 104.4300003 0.0
C 101.3899994 104.4300003 0.0
C 110.8199997 104.4300003 0.0
C 120.25 104.4300003 0.0
C 129.6900025 104.4300003 0.0
C 139.1199951 104.4300003 0.0
C 148.5500031 104.4199982 0.0
C 157.9900056 104.4199982 0.0
C 167.4199982 104.4199982 0.0
C 176.8500062 104.4199982 0.0
C 186.2799988 104.4199982 0.0
C 68.3700028 96.25 0.0
C 77.8000031 96.25 0.0
C 87.2399979 96.25 0.0
C 96.6699982 96.25 0.0
C 106.0999985 96.25 0.0
C 115.5299988 96.25 0.0
C 124.9700012 96.25 0.0
C 134.3999939 96.25 0.0
C 143.8300019 96.25 0.0
C 153.2700043 96.25 0.0
C 162.699997 96.25 0.0
C 172.1300049 96.25 0.0
C 181.5599976 96.25 0.0
C 63.6500016 88.0800018 0.0
C 73.0800018 88.0800018 0.0
C 82.5199967 88.0800018 0.0
C 91.949997 88.0800018 0.0
C 101.3799973 88.0800018 0.0
C 110.8099976 88.0800018 0.0
C 120.25 88.0800018 0.0
C 129.6799927 88.0699997 0.0
C 139.1100006 88.0699997 0.0
C 148.5500031 88.0699997 0.0
C 157.9799958 88.0699997 0.0
C 167.4100037 88.0699997 0.0
C 176.8399964 88.0699997 0.0
C 58.9300004 79.9000016 0.0
C 68.3600006 79.9000016 0.0
C 77.8000031 79.9000016 0.0
C 87.2300034 79.9000016 0.0
C 96.6600037 79.9000016 0.0
C 106.0899963 79.9000016 0.0
C 115.5299988 79.9000016 0.0
C 124.9599992 79.9000016 0.0
C 134.3899994 79.9000016 0.0
C 143.8300019 79.9000016 0.0
C 153.2599945 79.9000016 0.0
C 162.6900025 79.9000016 0.0
C 172.1199951 79.9000016 0.0
C 54.2099991 71.7300034 0.0
C 63.6399994 71.7300034 0.0
C 73.0800018 71.7300034 0.0
C 82.5100022 71.7300034 0.0
C 91.9400024 71.7300034 0.0
C 101.3700028 71.7200012 0.0
C 110.8099976 71.7200012 0.0
C 120.2399979 71.7200012 0.0
C 129.6699982 71.7200012 0.0
C 139.1100006 71.7200012 0.0
C 148.5399933 71.7200012 0.0
C 157.9700012 71.7200012 0.0
C 167.3999939 71.7200012 0.0
C 49.4900017 63.5499993 0.0
C 58.9199982 63.5499993 0.0
C 68.3600006 63.5499993 0.0
C 77.7900009 63.5499993 0.0
C 87.2200012 63.5499993 0.0
C 96.6500016 63.5499993 0.0
C 106.0899963 63.5499993 0.0
C 115.5199967 63.5499993 0.0
C 124.949997 63.5499993 0.0
C 134.3899994 63.5499993 0.0
C 143.8200073 63.5499993 0.0
C 153.25 63.5499993 0.0
C 162.6799927 63.5499993 0.0
C 44.7700005 55.3800011 0.0
C 54.2000008 55.3800011 0.0
C 63.6399994 55.3800011 0.0
C 73.0699997 55.3699989 0.0
C 82.5 55.3699989 0.0
C 91.9300004 55.3699989 0.0
C 101.3700028 55.3699989 0.0
C 110.8000031 55.3699989 0.0
C 120.2300034 55.3699989 0.0
C 129.6699982 55.3699989 0.0
C 139.1000061 55.3699989 0.0
C 148.5299988 55.3699989 0.0
C 157.9600068 55.3699989 0.0
C 40.0499992 47.2000008 0.0
C 49.4799996 47.2000008 0.0
C 58.9199982 47.2000008 0.0
C 68.3499985 47.2000008 0.0
C 77.7799988 47.2000008 0.0
C 87.2099991 47.2000008 0.0
C 96.6500016 47.2000008 0.0
C 106.0800018 47.2000008 0.0
C 115.5100022 47.2000008 0.0
C 124.949997 47.2000008 0.0
C 134.3800049 47.2000008 0.0
C 143.8099976 47.2000008 0.0
C 153.2400055 47.2000008 0.0
C 35.3300018 39.0299988 0.0
C 44.7599983 39.0200005 0.0
C 54.2000008 39.0200005 0.0
C 63.6300011 39.0200005 0.0
C 73.0599976 39.0200005 0.0
C 82.4899979 39.0200005 0.0
C 91.9300004 39.0200005 0.0
C 101.3600006 39.0200005 0.0
C 110.7900009 39.0200005 0.0
C 120.2300034 39.0200005 0.0
C 129.6600037 39.0200005 0.0
C 139.0899963 39.0200005 0.0
C 148.5200043 39.0200005 0.0
C 30.6100006 30.8500004 0.0
C 40.0400009 30.8500004 0.0
C 49.4799996 30.8500004 0.0
C 58.9099998 30.8500004 0.0
C 68.3399964 30.8500004 0.0
C 77.7699967 30.8500004 0.0
C 87.2099991 30.8500004 0.0
C 96.6399994 30.8500004 0.0
C 106.0699997 30.8500004 0.0
C 115.5100022 30.8500004 0.0
C 124.9400024 30.8500004 0.0
C 134.3699951 30.8500004 0.0
C 143.8000031 30.8500004 0.0
C 25.8899994 22.6700001 0.0
C 35.3199997 22.6700001 0.0
C 44.7599983 22.6700001 0.0
C 54.1899986 22.6700001 0.0
C 63.619999 22.6700001 0.0
C 73.0500031 22.6700001 0.0
C 82.4899979 22.6700001 0.0
C 91.9199982 22.6700001 0.0
C 101.3499985 22.6700001 0.0
C 110.7900009 22.6700001 0.0
C 120.2200012 22.6700001 0.0
C 129.6499939 22.6700001 0.0
C 139.0800018 22.6700001 0.0
C 21.1700001 14.5 0.0
C 30.6000004 14.5 0.0
C 40.0400009 14.5 0.0
C 49.4700012 14.5 0.0
C 58.9000016 14.5 0.0
C 68.3300018 14.5 0.0
C 77.7699967 14.5 0.0
C 87.199997 14.5 0.0
C 96.6299973 14.5 0.0
C 106.0699997 14.5 0.0
C 115.5 14.5 0.0
C 124.9300004 14.5 0.0
C 134.3600006 14.5 0.0
C 16.4500008 6.3200002 0.0
C 25.8799992 6.3200002 0.0
C 35.3199997 6.3200002 0.0
C 44.75 6.3200002 0.0
C 54.1800003 6.3200002 0.0
C 63.6100006 6.3200002 0.0
C 73.0500031 6.3200002 0.0
C 82.4800034 6.3200002 0.0
C 91.9100038 6.3200002 0.0
C 101.3499985 6.3200002 0.0
C 110.7799988 6.3200002 0.0
C 120.2099991 6.3200002 0.0
C 129.6399994 6.3200002 0.0
C 73.8099976 103.1900024 0.0
C 83.2399979 103.1900024 0.0
C 92.6699982 103.1900024 0.0
C 102.1100006 103.1900024 0.0
C 111.5400009 103.1900024 0.0
C 120.9700012 103.1900024 0.0
C 130.3999939 103.1900024 0.0
C 139.8399964 103.1900024 0.0
C 149.2700043 103.1800003 0.0
C 158.699997 103.1800003 0.0
C 168.1300049 103.1800003 0.0
C 177.5700073 103.1800003 0.0
C 187.0 103.1800003 0.0
C 69.0899963 95.0100021 0.0
C 78.5199967 95.0100021 0.0
C 87.949997 95.0100021 0.0
C 97.3899994 95.0100021 0.0
C 106.8199997 95.0100021 0.0
C 116.25 95.0100021 0.0
C 125.6800003 95.0100021 0.0
C 135.1199951 95.0100021 0.0
C 144.5500031 95.0100021 0.0
C 153.9799958 95.0100021 0.0
C 163.4100037 95.0100021 0.0
C 172.8500062 95.0100021 0.0
C 182.2799988 95.0100021 0.0
C 64.3700028 86.8399964 0.0
C 73.8000031 86.8399964 0.0
C 83.2300034 86.8399964 0.0
C 92.6699982 86.8399964 0.0
C 102.0999985 86.8399964 0.0
C 111.5299988 86.8399964 0.0
C 120.9599992 86.8300019 0.0
C 130.3999939 86.8300019 0.0
C 139.8300019 86.8300019 0.0
C 149.2599945 86.8300019 0.0
C 158.6900025 86.8300019 0.0
C 168.1300049 86.8300019 0.0
C 177.5599976 86.8300019 0.0
C 59.6500016 78.6600037 0.0
C 69.0800018 78.6600037 0.0
C 78.5100022 78.6600037 0.0
C 87.949997 78.6600037 0.0
C 97.3799973 78.6600037 0.0
C 106.8099976 78.6600037 0.0
C 116.2399979 78.6600037 0.0
C 125.6800003 78.6600037 0.0
C 135.1100006 78.6600037 0.0
C 144.5399933 78.6600037 0.0
C 153.9700012 78.6600037 0.0
C 163.4100037 78.6600037 0.0
C 172.8399964 78.6600037 0.0
C 54.9300004 70.4899979 0.0
C 64.3600006 70.4899979 0.0
C 73.7900009 70.4899979 0.0
C 83.2300034 70.4899979 0.0
C 92.6600037 70.4899979 0.0
C 102.0899963 70.4800034 0.0
C 111.5199967 70.4800034 0.0
C 120.9599992 70.4800034 0.0
C 130.3899994 70.4800034 0.0
C 139.8200073 70.4800034 0.0
C 149.25 70.4800034 0.0
C 158.6900025 70.4800034 0.0
C 168.1199951 70.4800034 0.0
C 50.2099991 62.3100014 0.0
C 59.6399994 62.3100014 0.0
C 69.0699997 62.3100014 0.0
C 78.5100022 62.3100014 0.0
C 87.9400024 62.3100014 0.0
C 97.3700028 62.3100014 0.0
C 106.8000031 62.3100014 0.0
C 116.2399979 62.3100014 0.0
C 125.6699982 62.3100014 0.0
C 135.1000061 62.3100014 0.0
C 144.5299988 62.3100014 0.0
C 153.9700012 62.3100014 0.0
C 163.3999939 62.3100014 0.0
C 45.4900017 54.1399994 0.0
C 54.9199982 54.1399994 0.0
C 64.3499985 54.1399994 0.0
C 73.7900009 54.1300011 0.0
C 83.2200012 54.1300011 0.0
C 92.6500016 54.1300011 0.0
C 102.0800018 54.1300011 0.0
C 111.5199967 54.1300011 0.0
C 120.949997 54.1300011 0.0
C 130.3800049 54.1300011 0.0
C 139.8099976 54.1300011 0.0
C 149.25 54.1300011 0.0
C 158.6799927 54.1300011 0.0
C 40.7700005 45.9599992 0.0
C 50.2000008 45.9599992 0.0
C 59.6300011 45.9599992 0.0
C 69.0699997 45.9599992 0.0
C 78.5 45.9599992 0.0
C 87.9300004 45.9599992 0.0
C 97.3600006 45.9599992 0.0
C 106.8000031 45.9599992 0.0
C 116.2300034 45.9599992 0.0
C 125.6600037 45.9599992 0.0
C 135.0899963 45.9599992 0.0
C 144.5299988 45.9599992 0.0
C 153.9600068 45.9599992 0.0
C 36.0499992 37.7900009 0.0
C 45.4799996 37.7799988 0.0
C 54.9099998 37.7799988 0.0
C 64.3499985 37.7799988 0.0
C 73.7799988 37.7799988 0.0
C 83.2099991 37.7799988 0.0
C 92.6399994 37.7799988 0.0
C 102.0800018 37.7799988 0.0
C 111.5100022 37.7799988 0.0
C 120.9400024 37.7799988 0.0
C 130.3699951 37.7799988 0.0
C 139.8099976 37.7799988 0.0
C 149.2400055 37.7799988 0.0
C 31.3299999 29.6100006 0.0
C 40.7599983 29.6100006 0.0
C 50.1899986 29.6100006 0.0
C 59.6300011 29.6100006 0.0
C 69.0599976 29.6100006 0.0
C 78.4899979 29.6100006 0.0
C 87.9199982 29.6100006 0.0
C 97.3600006 29.6100006 0.0
C 106.7900009 29.6100006 0.0
C 116.2200012 29.6100006 0.0
C 125.6500016 29.6100006 0.0
C 135.0899963 29.6100006 0.0
C 144.5200043 29.6100006 0.0
C 26.6100006 21.4300003 0.0
C 36.0400009 21.4300003 0.0
C 45.4700012 21.4300003 0.0
C 54.9099998 21.4300003 0.0
C 64.3399964 21.4300003 0.0
C 73.7699967 21.4300003 0.0
C 83.199997 21.4300003 0.0
C 92.6399994 21.4300003 0.0
C 102.0699997 21.4300003 0.0
C 111.5 21.4300003 0.0
C 120.9300004 21.4300003 0.0
C 130.3699951 21.4300003 0.0
C 139.8000031 21.4300003 0.0
C 21.8899994 13.2600002 0.0
C 31.3199997 13.2600002 0.0
C 40.75 13.2600002 0.0
C 50.1899986 13.2600002 0.0
C 59.619999 13.2600002 0.0
C 69.0500031 13.2600002 0.0
C 78.4800034 13.2600002 0.0
C 87.9199982 13.2600002 0.0
C 97.3499985 13.2600002 0.0
C 106.7799988 13.2600002 0.0
C 116.2099991 13.2600002 0.0
C 125.6500016 13.2600002 0.0
C 135.0800018 13.2600002 0.0
C 17.1700001 5.0799999 0.0
C 26.6000004 5.0799999 0.0
C 36.0299988 5.0799999 0.0
C 45.4700012 5.0799999 0.0
C 54.9000016 5.0799999 0.0
C 64.3300018 5.0799999 0.0
C 73.7600022 5.0799999 0.0
C 83.199997 5.0799999 0.0
C 92.6299973 5.0799999 0.0
C 102.0599976 5.0799999 0.0
C 111.4899979 5.0799999 0.0
C 120.9300004 5.0799999 0.0
C 130.3600006 5.0799999 0.0
C 75.2399979 103.1900024 0.0
C 84.6699982 103.1900024 0.0
C 94.1100006 103.1900024 0.0
C 103.5400009 103.1900024 0.0
C 112.9700012 103.1900024 0.0
C 122.4000015 103.1900024 0.0
C 131.8399964 103.1900024 0.0
C 141.2700043 103.1800003 0.0
C 150.699997 103.1800003 0.0
C 160.1300049 103.1800003 0.0
C 169.5700073 103.1800003 0.0
C 179.0 103.1800003 0.0
C 188.4299927 103.1800003 0.0
C 70.5199967 95.0100021 0.0
C 79.949997 95.0100021 0.0
C 89.3899994 95.0100021 0.0
C 98.8199997 95.0100021 0.0
C 108.25 95.0100021 0.0
C 117.6800003 95.0100021 0.0
C 127.1200028 95.0100021 0.0
C 136.5500031 95.0100021 0.0
C 145.9799958 95.0100021 0.0
C 155.4100037 95.0100021 0.0
C 164.8500062 95.0100021 0.0
C 174.2799988 95.0100021 0.0
C 183.7100067 95.0100021 0.0
C 65.8000031 86.8399964 0.0
C 75.2300034 86.8399964 0.0
C 84.6699982 86.8399964 0.0
C 94.0999985 86.8399964 0.0
C 103.5299988 86.8399964 0.0
C 112.9599992 86.8300019 0.0
C 122.4000015 86.8300019 0.0
C 131.8300019 86.8300019 0.0
C 141.2599945 86.8300019 0.0
C 150.6900025 86.8300019 0.0
C 160.1300049 86.8300019 0.0
C 169.5599976 86.8300019 0.0
C 178.9900056 86.8300019 0.0
C 61.0800018 78.6600037 0.0
C 70.5100022 78.6600037 0.0
C 79.949997 78.6600037 0.0
C 89.3799973 78.6600037 0.0
C 98.8099976 78.6600037 0.0
C 108.2399979 78.6600037 0.0
C 117.6800003 78.6600037 0.0
C 127.1100006 78.6600037 0.0
C 136.5399933 78.6600037 0.0
C 145.9700012 78.6600037 0.0
C 155.4100037 78.6600037 0.0
C 164.8399964 78.6600037 0.0
C 174.2700043 78.6600037 0.0
C 56.3600006 70.4899979 0.0
C 65.7900009 70.4899979 0.0
C 75.2300034 70.4899979 0.0
C 84.6600037 70.4800034 0.0
C 94.0899963 70.4800034 0.0
C 103.5199967 70.4800034 0.0
C 112.9599992 70.4800034 0.0
C 122.3899994 70.4800034 0.0
C 131.8200073 70.4800034 0.0
C 141.25 70.4800034 0.0
C 150.6900025 70.4800034 0.0
C 160.1199951 70.4800034 0.0
C 169.5500031 70.4800034 0.0
C 51.6399994 62.3100014 0.0
C 61.0699997 62.3100014 0.0
C 70.5100022 62.3100014 0.0
C 79.9400024 62.3100014 0.0
C 89.3700028 62.3100014 0.0
C 98.8000031 62.3100014 0.0
C 108.2399979 62.3100014 0.0
C 117.6699982 62.3100014 0.0
C 127.0999985 62.3100014 0.0
C 136.5299988 62.3100014 0.0
C 145.9700012 62.3100014 0.0
C 155.3999939 62.3100014 0.0
C 164.8300019 62.3100014 0.0
C 46.9199982 54.1399994 0.0
C 56.3499985 54.1399994 0.0
C 65.7900009 54.1300011 0.0
C 75.2200012 54.1300011 0.0
C 84.6500016 54.1300011 0.0
C 94.0800018 54.1300011 0.0
C 103.5199967 54.1300011 0.0
C 112.949997 54.1300011 0.0
C 122.3799973 54.1300011 0.0
C 131.8099976 54.1300011 0.0
C 141.25 54.1300011 0.0
C 150.6799927 54.1300011 0.0
C 160.1100006 54.1300011 0.0
C 42.2000008 45.9599992 0.0
C 51.6300011 45.9599992 0.0
C 61.0699997 45.9599992 0.0
C 70.5 45.9599992 0.0
C 79.9300004 45.9599992 0.0
C 89.3600006 45.9599992 0.0
C 98.8000031 45.9599992 0.0
C 108.2300034 45.9599992 0.0
C 117.6600037 45.9599992 0.0
C 127.0899963 45.9599992 0.0
C 136.5299988 45.9599992 0.0
C 145.9600068 45.9599992 0.0
C 155.3899994 45.9599992 0.0
C 37.4799996 37.7799988 0.0
C 46.9099998 37.7799988 0.0
C 56.3499985 37.7799988 0.0
C 65.7799988 37.7799988 0.0
C 75.2099991 37.7799988 0.0
C 84.6399994 37.7799988 0.0
C 94.0800018 37.7799988 0.0
C 103.5100022 37.7799988 0.0
C 112.9400024 37.7799988 0.0
C 122.3700028 37.7799988 0.0
C 131.8099976 37.7799988 0.0
C 141.2400055 37.7799988 0.0
C 150.6699982 37.7799988 0.0
C 32.7599983 29.6100006 0.0
C 42.1899986 29.6100006 0.0
C 51.6300011 29.6100006 0.0
C 61.0600014 29.6100006 0.0
C 70.4899979 29.6100006 0.0
C 79.9199982 29.6100006 0.0
C 89.3600006 29.6100006 0.0
C 98.7900009 29.6100006 0.0
C 108.2200012 29.6100006 0.0
C 117.6500016 29.6100006 0.0
C 127.0899963 29.6100006 0.0
C 136.5200043 29.6100006 0.0
C 145.949997 29.6100006 0.0
C 28.0400009 21.4300003 0.0
C 37.4700012 21.4300003 0.0
C 46.9099998 21.4300003 0.0
C 56.3400002 21.4300003 0.0
C 65.7699967 21.4300003 0.0
C 75.199997 21.4300003 0.0
C 84.6399994 21.4300003 0.0
C 94.0699997 21.4300003 0.0
C 103.5 21.4300003 0.0
C 112.9300004 21.4300003 0.0
C 122.3700028 21.4300003 0.0
C 131.8000031 21.4300003 0.0
C 141.2299957 21.4300003 0.0
C 23.3199997 13.2600002 0.0
C 32.75 13.2600002 0.0
C 42.1899986 13.2600002 0.0
C 51.619999 13.2600002 0.0
C 61.0499992 13.2600002 0.0
C 70.4800034 13.2600002 0.0
C 79.9199982 13.2600002 0.0
C 89.3499985 13.2600002 0.0
C 98.7799988 13.2600002 0.0
C 108.2099991 13.2600002 0.0
C 117.6500016 13.2600002 0.0
C 127.0800018 13.2600002 0.0
C 136.5099945 13.2600002 0.0
C 18.6000004 5.0799999 0.0
C 28.0300007 5.0799999 0.0
C 37.4700012 5.0799999 0.0
C 46.9000016 5.0799999 0.0
C 56.3300018 5.0799999 0.0
C 65.7600022 5.0799999 0.0
C 75.199997 5.0799999 0.0
C 84.6299973 5.0799999 0.0
C 94.0599976 5.0799999 0.0
C 103.4899979 5.0799999 0.0
C 112.9300004 5.0799999 0.0
C 122.3600006 5.0799999 0.0
C 131.7899933 5.0799999 0.0
C 75.9599992 104.4300003 0.0
C 85.3899994 104.4300003 0.0
C 94.8199997 104.4300003 0.0
C 104.25 104.4300003 0.0
C 113.6900025 104.4300003 0.0
C 123.1200028 104.4300003 0.0
C 132.5500031 104.4300003 0.0
C 141.9799958 104.4199982 0.0
C 151.4199982 104.4199982 0.0
C 160.8500062 104.4199982 0.0
C 170.2799988 104.4199982 0.0
C 179.7100067 104.4199982 0.0
C 189.1499939 104.4199982 0.0
C 71.2399979 96.25 0.0
C 80.6699982 96.25 0.0
C 90.0999985 96.25 0.0
C 99.5299988 96.25 0.0
C 108.9700012 96.25 0.0
C 118.4000015 96.25 0.0
C 127.8300019 96.25 0.0
C 137.2599945 96.25 0.0
C 146.699997 96.25 0.0
C 156.1300049 96.25 0.0
C 165.5599976 96.25 0.0
C 174.9900056 96.25 0.0
C 184.4299927 96.25 0.0
C 66.5199967 88.0800018 0.0
C 75.949997 88.0800018 0.0
C 85.3799973 88.0800018 0.0
C 94.8099976 88.0800018 0.0
C 104.25 88.0800018 0.0
C 113.6800003 88.0699997 0.0
C 123.1100006 88.0699997 0.0
C 132.5399933 88.0699997 0.0
C 141.9799958 88.0699997 0.0
C 151.4100037 88.0699997 0.0
C 160.8399964 88.0699997 0.0
C 170.2700043 88.0699997 0.0
C 179.7100067 88.0699997 0.0
C 61.7999993 79.9000016 0.0
C 71.2300034 79.9000016 0.0
C 80.6600037 79.9000016 0.0
C 90.0899963 79.9000016 0.0
C 99.5299988 79.9000016 0.0
C 108.9599992 79.9000016 0.0
C 118.3899994 79.9000016 0.0
C 127.8199997 79.9000016 0.0
C 137.2599945 79.9000016 0.0
C 146.6900025 79.9000016 0.0
C 156.1199951 79.9000016 0.0
C 165.5500031 79.9000016 0.0
C 174.9900056 79.9000016 0.0
C 57.0800018 71.7300034 0.0
C 66.5100022 71.7300034 0.0
C 75.9400024 71.7300034 0.0
C 85.3700028 71.7300034 0.0
C 94.8099976 71.7200012 0.0
C 104.2399979 71.7200012 0.0
C 113.6699982 71.7200012 0.0
C 123.0999985 71.7200012 0.0
C 132.5399933 71.7200012 0.0
C 141.9700012 71.7200012 0.0
C 151.3999939 71.7200012 0.0
C 160.8300019 71.7200012 0.0
C 170.2700043 71.7200012 0.0
C 52.3600006 63.5499993 0.0
C 61.7900009 63.5499993 0.0
C 71.2200012 63.5499993 0.0
C 80.6500016 63.5499993 0.0
C 90.0899963 63.5499993 0.0
C 99.5199967 63.5499993 0.0
C 108.949997 63.5499993 0.0
C 118.3799973 63.5499993 0.0
C 127.8199997 63.5499993 0.0
C 137.25 63.5499993 0.0
C 146.6799927 63.5499993 0.0
C 156.1100006 63.5499993 0.0
C 165.5500031 63.5499993 0.0
C 47.6399994 55.3800011 0.0
C 57.0699997 55.3800011 0.0
C 66.5 55.3699989 0.0
C 75.9300004 55.3699989 0.0
C 85.3700028 55.3699989 0.0
C 94.8000031 55.3699989 0.0
C 104.2300034 55.3699989 0.0
C 113.6600037 55.3699989 0.0
C 123.0999985 55.3699989 0.0
C 132.5299988 55.3699989 0.0
C 141.9600068 55.3699989 0.0
C 151.3899994 55.3699989 0.0
C 160.8300019 55.3699989 0.0
C 42.9199982 47.2000008 0.0
C 52.3499985 47.2000008 0.0
C 61.7799988 47.2000008 0.0
C 71.2099991 47.2000008 0.0
C 80.6500016 47.2000008 0.0
C 90.0800018 47.2000008 0.0
C 99.5100022 47.2000008 0.0
C 108.9400024 47.2000008 0.0
C 118.3799973 47.2000008 0.0
C 127.8099976 47.2000008 0.0
C 137.2400055 47.2000008 0.0
C 146.6699982 47.2000008 0.0
C 156.1100006 47.2000008 0.0
C 38.2000008 39.0200005 0.0
C 47.6300011 39.0200005 0.0
C 57.0600014 39.0200005 0.0
C 66.4899979 39.0200005 0.0
C 75.9300004 39.0200005 0.0
C 85.3600006 39.0200005 0.0
C 94.7900009 39.0200005 0.0
C 104.2200012 39.0200005 0.0
C 113.6600037 39.0200005 0.0
C 123.0899963 39.0200005 0.0
C 132.5200043 39.0200005 0.0
C 141.949997 39.0200005 0.0
C 151.3899994 39.0200005 0.0
C 33.4799996 30.8500004 0.0
C 42.9099998 30.8500004 0.0
C 52.3400002 30.8500004 0.0
C 61.7700005 30.8500004 0.0
C 71.2099991 30.8500004 0.0
C 80.6399994 30.8500004 0.0
C 90.0699997 30.8500004 0.0
C 99.5 30.8500004 0.0
C 108.9400024 30.8500004 0.0
C 118.3700028 30.8500004 0.0
C 127.8000031 30.8500004 0.0
C 137.2299957 30.8500004 0.0
C 146.6699982 30.8500004 0.0
C 28.7600003 22.6700001 0.0
C 38.1899986 22.6700001 0.0
C 47.619999 22.6700001 0.0
C 57.0499992 22.6700001 0.0
C 66.4899979 22.6700001 0.0
C 75.9199982 22.6700001 0.0
C 85.3499985 22.6700001 0.0
C 94.7799988 22.6700001 0.0
C 104.2200012 22.6700001 0.0
C 113.6500016 22.6700001 0.0
C 123.0800018 22.6700001 0.0
C 132.5099945 22.6700001 0.0
C 141.949997 22.6700001 0.0
C 24.0400009 14.5 0.0
C 33.4700012 14.5 0.0
C 42.9000016 14.5 0.0
C 52.3300018 14.5 0.0
C 61.7700005 14.5 0.0
C 71.199997 14.5 0.0
C 80.6299973 14.5 0.0
C 90.0599976 14.5 0.0
C 99.5 14.5 0.0
C 108.9300004 14.5 0.0
C 118.3600006 14.5 0.0
C 127.7900009 14.5 0.0
C 137.2299957 14.5 0.0
C 19.3199997 6.3200002 0.0
C 28.75 6.3200002 0.0
C 38.1800003 6.3200002 0.0
C 47.6100006 6.3200002 0.0
C 57.0499992 6.3200002 0.0
C 66.4800034 6.3200002 0.0
C 75.9100038 6.3200002 0.0
C 85.3399964 6.3200002 0.0
C 94.7799988 6.3200002 0.0
C 104.2099991 6.3200002 0.0
C 113.6399994 6.3200002 0.0
C 123.0699997 6.3200002 0.0
C 132.5099945 6.3200002 0.0
C 75.2399979 105.6699982 0.0
C 84.6699982 105.6699982 0.0
C 94.1100006 105.6699982 0.0
C 103.5400009 105.6699982 0.0
C 112.9700012 105.6699982 0.0
C 122.4000015 105.6699982 0.0
C 131.8399964 105.6699982 0.0
C 141.2700043 105.6600037 0.0
C 150.699997 105.6600037 0.0
C 160.1300049 105.6600037 0.0
C 169.5700073 105.6600037 0.0
C 179.0 105.6600037 0.0
C 188.4299927 105.6600037 0.0
C 70.5199967 97.4899979 0.0
C 79.949997 97.4899979 0.0
C 89.3899994 97.4899979 0.0
C 98.8199997 97.4899979 0.0
C 108.25 97.4899979 0.0
C 117.6800003 97.4899979 0.0
C 127.1200028 97.4899979 0.0
C 136.5500031 97.4899979 0.0
C 145.9799958 97.4899979 0.0
C 155.4100037 97.4899979 0.0
C 164.8500062 97.4899979 0.0
C 174.2799988 97.4899979 0.0
C 183.7100067 97.4899979 0.0
C 65.8000031 89.3199997 0.0
C 75.2300034 89.3199997 0.0
C 84.6699982 89.3199997 0.0
C 94.0999985 89.3199997 0.0
C 103.5299988 89.3199997 0.0
C 112.9599992 89.3199997 0.0
C 122.4000015 89.3099976 0.0
C 131.8300019 89.3099976 0.0
C 141.2599945 89.3099976 0.0
C 150.6900025 89.3099976 0.0
C 160.1300049 89.3099976 0.0
C 169.5599976 89.3099976 0.0
C 178.9900056 89.3099976 0.0
C 61.0800018 81.1399994 0.0
C 70.5100022 81.1399994 0.0
C 79.949997 81.1399994 0.0
C 89.3799973 81.1399994 0.0
C 98.8099976 81.1399994 0.0
C 108.2399979 81.1399994 0.0
C 117.6800003 81.1399994 0.0
C 127.1100006 81.1399994 0.0
C 136.5399933 81.1399994 0.0
C 145.9700012 81.1399994 0.0
C 155.4100037 81.1399994 0.0
C 164.8399964 81.1399994 0.0
C 174.2700043 81.1399994 0.0
C 56.3600006 72.9700012 0.0
C 65.7900009 72.9700012 0.0
C 75.2300034 72.9700012 0.0
C 84.6600037 72.9700012 0.0
C 94.0899963 72.9599992 0.0
C 103.5199967 72.9599992 0.0
C 112.9599992 72.9599992 0.0
C 122.3899994 72.9599992 0.0
C 131.8200073 72.9599992 0.0
C 141.25 72.9599992 0.0
C 150.6900025 72.9599992 0.0
C 160.1199951 72.9599992 0.0
C 169.5500031 72.9599992 0.0
C 51.6399994 64.7900009 0.0
C 61.0699997 64.7900009 0.0
C 70.5100022 64.7900009 0.0
C 79.9400024 64.7900009 0.0
C 89.3700028 64.7900009 0.0
C 98.8000031 64.7900009 0.0
C 108.2399979 64.7900009 0.0
C 117.6699982 64.7900009 0.0
C 127.0999985 64.7900009 0.0
C 136.5299988 64.7900009 0.0
C 145.9700012 64.7900009 0.0
C 155.3999939 64.7900009 0.0
C 164.8300019 64.7900009 0.0
C 46.9199982 56.619999 0.0
C 56.3499985 56.619999 0.0
C 65.7900009 56.6100006 0.0
C 75.2200012 56.6100006 0.0
C 84.6500016 56.6100006 0.0
C 94.0800018 56.6100006 0.0
C 103.5199967 56.6100006 0.0
C 112.949997 56.6100006 0.0
C 122.3799973 56.6100006 0.0
C 131.8099976 56.6100006 0.0
C 141.25 56.6100006 0.0
C 150.6799927 56.6100006 0.0
C 160.1100006 56.6100006 0.0
C 42.2000008 48.4399987 0.0
C 51.6300011 48.4399987 0.0
C 61.0699997 48.4399987 0.0
C 70.5 48.4399987 0.0
C 79.9300004 48.4399987 0.0
C 89.3600006 48.4399987 0.0
C 98.8000031 48.4399987 0.0
C 108.2300034 48.4399987 0.0
C 117.6600037 48.4399987 0.0
C 127.0899963 48.4399987 0.0
C 136.5299988 48.4399987 0.0
C 145.9600068 48.4399987 0.0
C 155.3899994 48.4399987 0.0
C 37.4799996 40.2700005 0.0
C 46.9099998 40.2599983 0.0
C 56.3499985 40.2599983 0.0
C 65.7799988 40.2599983 0.0
C 75.2099991 40.2599983 0.0
C 84.6399994 40.2599983 0.0
C 94.0800018 40.2599983 0.0
C 103.5100022 40.2599983 0.0
C 112.9400024 40.2599983 0.0
C 122.3700028 40.2599983 0.0
C 131.8099976 40.2599983 0.0
C 141.2400055 40.2599983 0.0
C 150.6699982 40.2599983 0.0
C 32.7599983 32.0900002 0.0
C 42.1899986 32.0900002 0.0
C 51.6300011 32.0900002 0.0
C 61.0600014 32.0900002 0.0
C 70.4899979 32.0900002 0.0
C 79.9199982 32.0900002 0.0
C 89.3600006 32.0900002 0.0
C 98.7900009 32.0900002 0.0
C 108.2200012 32.0900002 0.0
C 117.6500016 32.0900002 0.0
C 127.0899963 32.0900002 0.0
C 136.5200043 32.0900002 0.0
C 145.949997 32.0900002 0.0
C 28.0400009 23.9099998 0.0
C 37.4700012 23.9099998 0.0
C 46.9099998 23.9099998 0.0
C 56.3400002 23.9099998 0.0
C 65.7699967 23.9099998 0.0
C 75.199997 23.9099998 0.0
C 84.6399994 23.9099998 0.0
C 94.0699997 23.9099998 0.0
C 103.5 23.9099998 0.0
C 112.9300004 23.9099998 0.0
C 122.3700028 23.9099998 0.0
C 131.8000031 23.9099998 0.0
C 141.2299957 23.9099998 0.0
C 23.3199997 15.7399998 0.0
C 32.75 15.7399998 0.0
C 42.1899986 15.7399998 0.0
C 51.619999 15.7399998 0.0
C 61.0499992 15.7399998 0.0
C 70.4800034 15.7399998 0.0
C 79.9199982 15.7399998 0.0
C 89.3499985 15.7399998 0.0
C 98.7799988 15.7399998 0.0
C 108.2099991 15.7399998 0.0
C 117.6500016 15.7399998 0.0
C 127.0800018 15.7399998 0.0
C 136.5099945 15.7399998 0.0
C 18.6000004 7.56 0.0
C 28.0300007 7.56 0.0
C 37.4700012 7.56 0.0
C 46.9000016 7.56 0.0
C 56.3300018 7.56 0.0
C 65.7600022 7.56 0.0
C 75.199997 7.56 0.0
C 84.6299973 7.56 0.0
C 94.0599976 7.56 0.0
C 103.4899979 7.56 0.0
C 112.9300004 7.56 0.0
C 122.3600006 7.56 0.0
C 131.7899933 7.56 0.0
C 75.9400024 106.8700028 0.0
C 85.3700028 106.8700028 0.0
C 94.8000031 106.8700028 0.0
C 104.2300034 106.8700028 0.0
C 113.6699982 106.8700028 0.0
C 123.0999985 106.8700028 0.0
C 132.5299988 106.8700028 0.0
C 141.9600068 106.8700028 0.0
C 151.3999939 106.8700028 0.0
C 160.8300019 106.8700028 0.0
C 170.2599945 106.8700028 0.0
C 179.6900025 106.8700028 0.0
C 189.1300049 106.8700028 0.0
C 71.2200012 98.6900025 0.0
C 80.6500016 98.6900025 0.0
C 90.0800018 98.6900025 0.0
C 99.5100022 98.6900025 0.0
C 108.949997 98.6900025 0.0
C 118.3799973 98.6900025 0.0
C 127.8099976 98.6900025 0.0
C 137.2400055 98.6900025 0.0
C 146.6799927 98.6900025 0.0
C 156.1100006 98.6900025 0.0
C 165.5399933 98.6900025 0.0
C 174.9700012 98.6900025 0.0
C 184.4100037 98.6900025 0.0
C 66.5 90.5199967 0.0
C 75.9300004 90.5199967 0.0
C 85.3600006 90.5199967 0.0
C 94.7900009 90.5199967 0.0
C 104.2300034 90.5199967 0.0
C 113.6600037 90.5199967 0.0
C 123.0899963 90.5199967 0.0
C 132.5200043 90.5199967 0.0
C 141.9600068 90.5199967 0.0
C 151.3899994 90.5199967 0.0
C 160.8200073 90.5199967 0.0
C 170.25 90.5199967 0.0
C 179.6900025 90.5199967 0.0
C 61.7799988 82.3399964 0.0
C 71.2099991 82.3399964 0.0
C 80.6399994 82.3399964 0.0
C 90.0699997 82.3399964 0.0
C 99.5100022 82.3399964 0.0
C 108.9400024 82.3399964 0.0
C 118.3700028 82.3399964 0.0
C 127.8000031 82.3399964 0.0
C 137.2400055 82.3399964 0.0
C 146.6699982 82.3399964 0.0
C 156.1000061 82.3399964 0.0
C 165.5299988 82.3399964 0.0
C 174.9700012 82.3399964 0.0
C 57.0600014 74.1699982 0.0
C 66.4899979 74.1699982 0.0
C 75.9199982 74.1699982 0.0
C 85.3499985 74.1699982 0.0
C 94.7900009 74.1699982 0.0
C 104.2200012 74.1699982 0.0
C 113.6500016 74.1699982 0.0
C 123.0800018 74.1699982 0.0
C 132.5200043 74.1699982 0.0
C 141.949997 74.1699982 0.0
C 151.3800049 74.1699982 0.0
C 160.8099976 74.1699982 0.0
C 170.25 74.1699982 0.0
C 52.3400002 65.989998 0.0
C 61.7700005 65.989998 0.0
C 71.199997 65.989998 0.0
C 80.6299973 65.989998 0.0
C 90.0699997 65.989998 0.0
C 99.5 65.989998 0.0
C 108.9300004 65.989998 0.0
C 118.3600006 65.989998 0.0
C 127.8000031 65.989998 0.0
C 137.2299957 65.989998 0.0
C 146.6600037 65.989998 0.0
C 156.0899963 65.989998 0.0
C 165.5299988 65.989998 0.0
C 47.619999 57.8199997 0.0
C 57.0499992 57.8199997 0.0
C 66.4800034 57.8199997 0.0
C 75.9100038 57.8199997 0.0
C 85.3499985 57.8199997 0.0
C 94.7799988 57.8199997 0.0
C 104.2099991 57.8199997 0.0
C 113.6399994 57.8199997 0.0
C 123.0800018 57.8199997 0.0
C 132.5099945 57.8199997 0.0
C 141.9400024 57.8199997 0.0
C 151.3699951 57.8100014 0.0
C 160.8099976 57.8100014 0.0
C 42.9000016 49.6399994 0.0
C 52.3300018 49.6399994 0.0
C 61.7599983 49.6399994 0.0
C 71.1900024 49.6399994 0.0
C 80.6299973 49.6399994 0.0
C 90.0599976 49.6399994 0.0
C 99.4899979 49.6399994 0.0
C 108.9199982 49.6399994 0.0
C 118.3600006 49.6399994 0.0
C 127.7900009 49.6399994 0.0
C 137.2200012 49.6399994 0.0
C 146.6499939 49.6399994 0.0
C 156.0899963 49.6399994 0.0
C 38.1800003 41.4700012 0.0
C 47.6100006 41.4700012 0.0
C 57.0400009 41.4700012 0.0
C 66.4700012 41.4700012 0.0
C 75.9100038 41.4700012 0.0
C 85.3399964 41.4700012 0.0
C 94.7699967 41.4700012 0.0
C 104.199997 41.4700012 0.0
C 113.6399994 41.4700012 0.0
C 123.0699997 41.4599991 0.0
C 132.5 41.4599991 0.0
C 141.9299928 41.4599991 0.0
C 151.3699951 41.4599991 0.0
C 33.4599991 33.2900009 0.0
C 42.8899994 33.2900009 0.0
C 52.3199997 33.2900009 0.0
C 61.75 33.2900009 0.0
C 71.1900024 33.2900009 0.0
C 80.6200028 33.2900009 0.0
C 90.0500031 33.2900009 0.0
C 99.4800034 33.2900009 0.0
C 108.9199982 33.2900009 0.0
C 118.3499985 33.2900009 0.0
C 127.7799988 33.2900009 0.0
C 137.2100067 33.2900009 0.0
C 146.6499939 33.2900009 0.0
C 28.7399998 25.1200008 0.0
C 38.1699982 25.1200008 0.0
C 47.5999985 25.1200008 0.0
C 57.0299988 25.1200008 0.0
C 66.4700012 25.1200008 0.0
C 75.9000016 25.1200008 0.0
C 85.3300018 25.1200008 0.0
C 94.7600022 25.1200008 0.0
C 104.199997 25.1100006 0.0
C 113.6299973 25.1100006 0.0
C 123.0599976 25.1100006 0.0
C 132.4900055 25.1100006 0.0
C 141.9299928 25.1100006 0.0
C 24.0200005 16.9400006 0.0
C 33.4500008 16.9400006 0.0
C 42.8800012 16.9400006 0.0
C 52.3100014 16.9400006 0.0
C 61.75 16.9400006 0.0
C 71.1800003 16.9400006 0.0
C 80.6100006 16.9400006 0.0
C 90.0400009 16.9400006 0.0
C 99.4800034 16.9400006 0.0
C 108.9100038 16.9400006 0.0
C 118.3399964 16.9400006 0.0
C 127.7699967 16.9400006 0.0
C 137.2100067 16.9400006 0.0
C 19.2999992 8.7700005 0.0
C 28.7299996 8.7700005 0.0
C 38.1599999 8.7700005 0.0
C 47.5900002 8.7700005 0.0
C 57.0299988 8.7700005 0.0
C 66.4599991 8.7700005 0.0
C 75.8899994 8.7600003 0.0
C 85.3199997 8.7600003 0.0
C 94.7600022 8.7600003 0.0
C 104.1900024 8.7600003 0.0
C 113.6200028 8.7600003 0.0
C 123.0500031 8.7600003 0.0
C 132.4900055 8.7600003 0.0
C 14.5799999 0.59 0.0
C 24.0100002 0.59 0.0
C 33.4399987 0.59 0.0
C 42.869999 0.59 0.0
C 52.3100014 0.59 0.0
C 61.7400017 0.59 0.0
C 71.1699982 0.59 0.0
C 80.5999985 0.59 0.0
C 90.0400009 0.59 0.0
C 99.4700012 0.59 0.0
C 108.9000016 0.59 0.0
C 118.3300018 0.59 0.0
C 127.7699967 0.59 0.0
C 76.5500031 107.9300004 0.0
C 85.9800034 107.9300004 0.0
C 95.4100037 107.9300004 0.0
C 104.8499986 107.9300004 0.0
C 114.2799988 107.9300004 0.0
C 123.7099991 107.9300004 0.0
C 133.1399994 107.9300004 0.0
C 142.5800019 107.9300004 0.0
C 152.0099945 107.9300004 0.0
C 161.4400025 107.9300004 0.0
C 170.880005 107.9300004 0.0
C 180.3099976 107.9300004 0.0
C 189.7400055 107.9300004 0.0
C 71.8300019 99.7600022 0.0
C 81.2600021 99.7600022 0.0
C 90.6900025 99.7600022 0.0
C 100.1299973 99.7600022 0.0
C 109.5599976 99.7600022 0.0
C 118.989998 99.7600022 0.0
C 128.4199982 99.7600022 0.0
C 137.8600006 99.7600022 0.0
C 147.2899933 99.7600022 0.0
C 156.7200012 99.7600022 0.0
C 166.1600037 99.7600022 0.0
C 175.5899964 99.75 0.0
C 185.0200043 99.75 0.0
C 67.1100006 91.5800019 0.0
C 76.5400009 91.5800019 0.0
C 85.9700012 91.5800019 0.0
C 95.4100037 91.5800019 0.0
C 104.8399964 91.5800019 0.0
C 114.2699967 91.5800019 0.0
C 123.699997 91.5800019 0.0
C 133.1399994 91.5800019 0.0
C 142.5700073 91.5800019 0.0
C 152.0 91.5800019 0.0
C 161.4400025 91.5800019 0.0
C 170.8699952 91.5800019 0.0
C 180.3000031 91.5800019 0.0
C 62.3899994 83.4100037 0.0
C 71.8199997 83.4100037 0.0
C 81.25 83.4100037 0.0
C 90.6900025 83.4100037 0.0
C 100.1200028 83.4100037 0.0
C 109.5500031 83.4100037 0.0
C 118.9800034 83.4100037 0.0
C 128.4199982 83.4100037 0.0
C 137.8500062 83.4100037 0.0
C 147.2799988 83.4000015 0.0
C 156.7200012 83.4000015 0.0
C 166.1499939 83.4000015 0.0
C 175.5800019 83.4000015 0.0
C 57.6699982 75.2300034 0.0
C 67.0999985 75.2300034 0.0
C 76.5299988 75.2300034 0.0
C 85.9700012 75.2300034 0.0
C 95.4000015 75.2300034 0.0
C 104.8300019 75.2300034 0.0
C 114.2600021 75.2300034 0.0
C 123.699997 75.2300034 0.0
C 133.1300049 75.2300034 0.0
C 142.5599976 75.2300034 0.0
C 152.0 75.2300034 0.0
C 161.4299927 75.2300034 0.0
C 170.8600006 75.2300034 0.0
C 52.9500008 67.0599976 0.0
C 62.3800011 67.0599976 0.0
C 71.8099976 67.0599976 0.0
C 81.25 67.0599976 0.0
C 90.6800003 67.0599976 0.0
C 100.1100006 67.0599976 0.0
C 109.5400009 67.0599976 0.0
C 118.9800034 67.0500031 0.0
C 128.4100037 67.0500031 0.0
C 137.8399964 67.0500031 0.0
C 147.2799988 67.0500031 0.0
C 156.7100067 67.0500031 0.0
C 166.1399994 67.0500031 0.0
C 48.2299996 58.8800012 0.0
C 57.6599999 58.8800012 0.0
C 67.0899963 58.8800012 0.0
C 76.5299988 58.8800012 0.0
C 85.9599992 58.8800012 0.0
C 95.3899994 58.8800012 0.0
C 104.8199997 58.8800012 0.0
C 114.2600021 58.8800012 0.0
C 123.6900025 58.8800012 0.0
C 133.1199951 58.8800012 0.0
C 142.5599976 58.8800012 0.0
C 151.9900056 58.8800012 0.0
C 161.4199982 58.8800012 0.0
C 43.5099983 50.7099991 0.0
C 52.9399986 50.7099991 0.0
C 62.3699989 50.7099991 0.0
C 71.8099976 50.7099991 0.0
C 81.2399979 50.7099991 0.0
C 90.6699982 50.7099991 0.0
C 100.0999985 50.7000008 0.0
C 109.5400009 50.7000008 0.0
C 118.9700012 50.7000008 0.0
C 128.3999939 50.7000008 0.0
C 137.8399964 50.7000008 0.0
C 147.2700043 50.7000008 0.0
C 156.699997 50.7000008 0.0
C 38.7900009 42.5299988 0.0
C 48.2200012 42.5299988 0.0
C 57.6500016 42.5299988 0.0
C 67.0899963 42.5299988 0.0
C 76.5199967 42.5299988 0.0
C 85.949997 42.5299988 0.0
C 95.3799973 42.5299988 0.0
C 104.8199997 42.5299988 0.0
C 114.25 42.5299988 0.0
C 123.6800003 42.5299988 0.0
C 133.1199951 42.5299988 0.0
C 142.5500031 42.5299988 0.0
C 151.9799958 42.5299988 0.0
C 34.0699997 34.3600006 0.0
C 43.5 34.3600006 0.0
C 52.9300004 34.3600006 0.0
C 62.3699989 34.3600006 0.0
C 71.8000031 34.3499985 0.0
C 81.2300034 34.3499985 0.0
C 90.6600037 34.3499985 0.0
C 100.0999985 34.3499985 0.0
C 109.5299988 34.3499985 0.0
C 118.9599992 34.3499985 0.0
C 128.3999939 34.3499985 0.0
C 137.8300019 34.3499985 0.0
C 147.2599945 34.3499985 0.0
C 29.3500004 26.1800003 0.0
C 38.7799988 26.1800003 0.0
C 48.2099991 26.1800003 0.0
C 57.6500016 26.1800003 0.0
C 67.0800018 26.1800003 0.0
C 76.5100022 26.1800003 0.0
C 85.9400024 26.1800003 0.0
C 95.3799973 26.1800003 0.0
C 104.8099976 26.1800003 0.0
C 114.2399979 26.1800003 0.0
C 123.6800003 26.1800003 0.0
C 133.1100006 26.1800003 0.0
C 142.5399933 26.1800003 0.0
C 24.6299992 18.0100002 0.0
C 34.0600014 18.0100002 0.0
C 43.4900017 18.0 0.0
C 52.9300004 18.0 0.0
C 62.3600006 18.0 0.0
C 71.7900009 18.0 0.0
C 81.2200012 18.0 0.0
C 90.6600037 18.0 0.0
C 100.0899963 18.0 0.0
C 109.5199967 18.0 0.0
C 118.9599992 18.0 0.0
C 128.3899994 18.0 0.0
C 137.8200073 18.0 0.0
C 19.9099998 9.8299999 0.0
C 29.3400002 9.8299999 0.0
C 38.7700005 9.8299999 0.0
C 48.2099991 9.8299999 0.0
C 57.6399994 9.8299999 0.0
C 67.0699997 9.8299999 0.0
C 76.5 9.8299999 0.0
C 85.9400024 9.8299999 0.0
C 95.3700028 9.8299999 0.0
C 104.8000031 9.8299999 0.0
C 114.2399979 9.8299999 0.0
C 123.6699982 9.8299999 0.0
C 133.1000061 9.8299999 0.0
C 15.1899996 1.65 0.0
C 24.6200009 1.65 0.0
C 34.0499992 1.65 0.0
C 43.4900017 1.65 0.0
C 52.9199982 1.65 0.0
C 62.3499985 1.65 0.0
C 71.7799988 1.65 0.0
C 81.2200012 1.65 0.0
C 90.6500016 1.65 0.0
C 100.0800018 1.65 0.0
C 109.5199967 1.65 0.0
C 118.949997 1.65 0.0
C 128.3800049 1.65 0.0
C 77.3499985 104.4300003 0.0
C 86.7799988 104.4300003 0.0
C 96.2099991 104.4300003 0.0
C 105.6399994 104.4300003 0.0
C 115.0800018 104.4300003 0.0
C 124.5100022 104.4300003 0.0
C 133.9400024 104.4199982 0.0
C 143.3699951 104.4199982 0.0
C 152.8099976 104.4199982 0.0
C 162.2400055 104.4199982 0.0
C 171.6699982 104.4199982 0.0
C 181.1000061 104.4199982 0.0
C 190.5399933 104.4199982 0.0
C 72.6299973 96.25 0.0
C 82.0599976 96.25 0.0
C 91.4899979 96.25 0.0
C 100.9199982 96.25 0.0
C 110.3600006 96.25 0.0
C 119.7900009 96.25 0.0
C 129.2200012 96.25 0.0
C 138.6499939 96.25 0.0
C 148.0899963 96.25 0.0
C 157.5200043 96.25 0.0
C 166.949997 96.25 0.0
C 176.3800049 96.25 0.0
C 185.8200073 96.25 0.0
C 67.9100038 88.0800018 0.0
C 77.3399964 88.0800018 0.0
C 86.7699967 88.0800018 0.0
C 96.199997 88.0800018 0.0
C 105.6399994 88.0699997 0.0
C 115.0699997 88.0699997 0.0
C 124.5 88.0699997 0.0
C 133.9299928 88.0699997 0.0
C 143.3699951 88.0699997 0.0
C 152.8000031 88.0699997 0.0
C 162.2299957 88.0699997 0.0
C 171.6600037 88.0699997 0.0
C 181.1000061 88.0699997 0.0
C 63.1899986 79.9000016 0.0
C 72.6200028 79.9000016 0.0
C 82.0500031 79.9000016 0.0
C 91.4800034 79.9000016 0.0
C 100.9199982 79.9000016 0.0
C 110.3499985 79.9000016 0.0
C 119.7799988 79.9000016 0.0
C 129.2100067 79.9000016 0.0
C 138.6499939 79.9000016 0.0
C 148.0800018 79.9000016 0.0
C 157.5099945 79.9000016 0.0
C 166.9400024 79.9000016 0.0
C 176.3800049 79.9000016 0.0
C 58.4700012 71.7300034 0.0
C 67.9000016 71.7300034 0.0
C 77.3300018 71.7200012 0.0
C 86.7600022 71.7200012 0.0
C 96.199997 71.7200012 0.0
C 105.6299973 71.7200012 0.0
C 115.0599976 71.7200012 0.0
C 124.4899979 71.7200012 0.0
C 133.9299928 71.7200012 0.0
C 143.3600006 71.7200012 0.0
C 152.7899933 71.7200012 0.0
C 162.2200012 71.7200012 0.0
C 171.6600037 71.7200012 0.0
C 53.75 63.5499993 0.0
C 63.1800003 63.5499993 0.0
C 72.6100006 63.5499993 0.0
C 82.0400009 63.5499993 0.0
C 91.4800034 63.5499993 0.0
C 100.9100038 63.5499993 0.0
C 110.3399964 63.5499993 0.0
C 119.7699967 63.5499993 0.0
C 129.2100067 63.5499993 0.0
C 138.6399994 63.5499993 0.0
C 148.0700073 63.5499993 0.0
C 157.5 63.5499993 0.0
C 166.9400024 63.5499993 0.0
C 49.0299988 55.3800011 0.0
C 58.4599991 55.3699989 0.0
C 67.8899994 55.3699989 0.0
C 77.3199997 55.3699989 0.0
C 86.7600022 55.3699989 0.0
C 96.1900024 55.3699989 0.0
C 105.6200028 55.3699989 0.0
C 115.0500031 55.3699989 0.0
C 124.4899979 55.3699989 0.0
C 133.9199982 55.3699989 0.0
C 143.3500061 55.3699989 0.0
C 152.7799988 55.3699989 0.0
C 162.2200012 55.3699989 0.0
C 44.3100014 47.2000008 0.0
C 53.7400017 47.2000008 0.0
C 63.1699982 47.2000008 0.0
C 72.5999985 47.2000008 0.0
C 82.0400009 47.2000008 0.0
C 91.4700012 47.2000008 0.0
C 100.9000016 47.2000008 0.0
C 110.3300018 47.2000008 0.0
C 119.7699967 47.2000008 0.0
C 129.199997 47.2000008 0.0
C 138.6300049 47.2000008 0.0
C 148.0599976 47.2000008 0.0
C 157.5 47.2000008 0.0
C 39.5900002 39.0200005 0.0
C 49.0200005 39.0200005 0.0
C 58.4500008 39.0200005 0.0
C 67.8799974 39.0200005 0.0
C 77.3199997 39.0200005 0.0
C 86.75 39.0200005 0.0
C 96.1800003 39.0200005 0.0
C 105.6100006 39.0200005 0.0
C 115.0500031 39.0200005 0.0
C 124.4800034 39.0200005 0.0
C 133.9100038 39.0200005 0.0
C 143.3399964 39.0200005 0.0
C 152.7799988 39.0200005 0.0
C 34.869999 30.8500004 0.0
C 44.2999992 30.8500004 0.0
C 53.7299996 30.8500004 0.0
C 63.1599999 30.8500004 0.0
C 72.5999985 30.8500004 0.0
C 82.0299988 30.8500004 0.0
C 91.4599991 30.8500004 0.0
C 100.8899994 30.8500004 0.0
C 110.3300018 30.8500004 0.0
C 119.7600022 30.8500004 0.0
C 129.1900024 30.8500004 0.0
C 138.6199951 30.8500004 0.0
C 148.0599976 30.8500004 0.0
C 30.1499996 22.6700001 0.0
C 39.5800019 22.6700001 0.0
C 49.0099983 22.6700001 0.0
C 58.4399987 22.6700001 0.0
C 67.8799974 22.6700001 0.0
C 77.3099976 22.6700001 0.0
C 86.7399979 22.6700001 0.0
C 96.1699982 22.6700001 0.0
C 105.6100006 22.6700001 0.0
C 115.0400009 22.6700001 0.0
C 124.4700012 22.6700001 0.0
C 133.899994 22.6700001 0.0
C 143.3399964 22.6700001 0.0
C 25.4300003 14.5 0.0
C 34.8600006 14.5 0.0
C 44.2900009 14.5 0.0
C 53.7200012 14.5 0.0
C 63.1599999 14.5 0.0
C 72.5899964 14.5 0.0
C 82.0199966 14.5 0.0
C 91.449997 14.5 0.0
C 100.8899994 14.5 0.0
C 110.3199997 14.5 0.0
C 119.75 14.5 0.0
C 129.1799927 14.5 0.0
C 138.6199951 14.4899998 0.0
C 20.7099991 6.3200002 0.0
C 30.1399994 6.3200002 0.0
C 39.5699997 6.3200002 0.0
C 49.0 6.3200002 0.0
C 58.4399987 6.3200002 0.0
C 67.8700028 6.3200002 0.0
C 77.3000031 6.3200002 0.0
C 86.7300034 6.3200002 0.0
C 96.1699982 6.3200002 0.0
C 105.5999985 6.3200002 0.0
C 115.0299988 6.3200002 0.0
C 124.4599991 6.3200002 0.0
C 133.899994 6.3200002 0.0
C 78.5699997 104.4300003 0.0
C 88.0100021 104.4300003 0.0
C 97.4400025 104.4300003 0.0
C 106.8700028 104.4300003 0.0
C 116.3000031 104.4300003 0.0
C 125.7399979 104.4300003 0.0
C 135.1699982 104.4300003 0.0
C 144.6000061 104.4300003 0.0
C 154.0299988 104.4300003 0.0
C 163.4700012 104.4199982 0.0
C 172.899994 104.4199982 0.0
C 182.3300018 104.4199982 0.0
C 191.7599945 104.4199982 0.0
C 73.8499986 96.25 0.0
C 83.2900009 96.25 0.0
C 92.7200012 96.25 0.0
C 102.1500015 96.25 0.0
C 111.5800019 96.25 0.0
C 121.0199966 96.25 0.0
C 130.449997 96.25 0.0
C 139.880005 96.25 0.0
C 149.3099976 96.25 0.0
C 158.75 96.25 0.0
C 168.1799927 96.25 0.0
C 177.6100006 96.25 0.0
C 187.0399933 96.25 0.0
C 69.1299973 88.0800018 0.0
C 78.5699997 88.0800018 0.0
C 88.0 88.0800018 0.0
C 97.4300003 88.0800018 0.0
C 106.8600006 88.0800018 0.0
C 116.3000031 88.0800018 0.0
C 125.7300034 88.0800018 0.0
C 135.1600037 88.0699997 0.0
C 144.5899964 88.0699997 0.0
C 154.0299988 88.0699997 0.0
C 163.4600067 88.0699997 0.0
C 172.8899994 88.0699997 0.0
C 182.3200073 88.0699997 0.0
C 64.4100037 79.9000016 0.0
C 73.8499986 79.9000016 0.0
C 83.2799988 79.9000016 0.0
C 92.7099991 79.9000016 0.0
C 102.1399994 79.9000016 0.0
C 111.5800019 79.9000016 0.0
C 121.0100021 79.9000016 0.0
C 130.4400025 79.9000016 0.0
C 139.8699952 79.9000016 0.0
C 149.3099976 79.9000016 0.0
C 158.7400055 79.9000016 0.0
C 168.1699982 79.9000016 0.0
C 177.6000061 79.9000016 0.0
C 59.6899987 71.7300034 0.0
C 69.1299973 71.7300034 0.0
C 78.5599976 71.7300034 0.0
C 87.989998 71.7300034 0.0
C 97.4199982 71.7300034 0.0
C 106.8600006 71.7300034 0.0
C 116.2900009 71.7200012 0.0
C 125.7200012 71.7200012 0.0
C 135.1499939 71.7200012 0.0
C 144.5899964 71.7200012 0.0
C 154.0200043 71.7200012 0.0
C 163.449997 71.7200012 0.0
C 172.880005 71.7200012 0.0
C 54.9700012 63.5499993 0.0
C 64.4100037 63.5499993 0.0
C 73.8399964 63.5499993 0.0
C 83.2699967 63.5499993 0.0
C 92.699997 63.5499993 0.0
C 102.1399994 63.5499993 0.0
C 111.5699997 63.5499993 0.0
C 121.0 63.5499993 0.0
C 130.4299927 63.5499993 0.0
C 139.8699952 63.5499993 0.0
C 149.3000031 63.5499993 0.0
C 158.7299958 63.5499993 0.0
C 168.1600037 63.5499993 0.0
C 50.25 55.3800011 0.0
C 59.6899987 55.3800011 0.0
C 69.1200028 55.3800011 0.0
C 78.5500031 55.3800011 0.0
C 87.9800034 55.3699989 0.0
C 97.4199982 55.3699989 0.0
C 106.8499986 55.3699989 0.0
C 116.2799988 55.3699989 0.0
C 125.7099991 55.3699989 0.0
C 135.1499939 55.3699989 0.0
C 144.5800019 55.3699989 0.0
C 154.0099945 55.3699989 0.0
C 163.4400025 55.3699989 0.0
C 45.5299988 47.2000008 0.0
C 54.9700012 47.2000008 0.0
C 64.4000015 47.2000008 0.0
C 73.8300019 47.2000008 0.0
C 83.2600021 47.2000008 0.0
C 92.699997 47.2000008 0.0
C 102.1299973 47.2000008 0.0
C 111.5599976 47.2000008 0.0
C 120.989998 47.2000008 0.0
C 130.4299927 47.2000008 0.0
C 139.8600006 47.2000008 0.0
C 149.2899933 47.2000008 0.0
C 158.7200012 47.2000008 0.0
C 40.8100014 39.0299988 0.0
C 50.25 39.0299988 0.0
C 59.6800003 39.0200005 0.0
C 69.1100006 39.0200005 0.0
C 78.5400009 39.0200005 0.0
C 87.9800034 39.0200005 0.0
C 97.4100037 39.0200005 0.0
C 106.8399964 39.0200005 0.0
C 116.2699967 39.0200005 0.0
C 125.7099991 39.0200005 0.0
C 135.1399994 39.0200005 0.0
C 144.5700073 39.0200005 0.0
C 154.0 39.0200005 0.0
C 36.0900002 30.8500004 0.0
C 45.5299988 30.8500004 0.0
C 54.9599992 30.8500004 0.0
C 64.3899994 30.8500004 0.0
C 73.8199997 30.8500004 0.0
C 83.2600021 30.8500004 0.0
C 92.6900025 30.8500004 0.0
C 102.1200028 30.8500004 0.0
C 111.5500031 30.8500004 0.0
C 120.989998 30.8500004 0.0
C 130.4199982 30.8500004 0.0
C 139.8500062 30.8500004 0.0
C 149.2799988 30.8500004 0.0
C 31.3700009 22.6700001 0.0
C 40.8100014 22.6700001 0.0
C 50.2400017 22.6700001 0.0
C 59.6699982 22.6700001 0.0
C 69.0999985 22.6700001 0.0
C 78.5400009 22.6700001 0.0
C 87.9700012 22.6700001 0.0
C 97.4000015 22.6700001 0.0
C 106.8300019 22.6700001 0.0
C 116.2699967 22.6700001 0.0
C 125.699997 22.6700001 0.0
C 135.1300049 22.6700001 0.0
C 144.5599976 22.6700001 0.0
C 26.6499996 14.5 0.0
C 36.0900002 14.5 0.0
C 45.5200005 14.5 0.0
C 54.9500008 14.5 0.0
C 64.3799973 14.5 0.0
C 73.8199997 14.5 0.0
C 83.25 14.5 0.0
C 92.6800003 14.5 0.0
C 102.1100006 14.5 0.0
C 111.5500031 14.5 0.0
C 120.9800034 14.5 0.0
C 130.4100037 14.5 0.0
C 139.8399964 14.5 0.0
C 21.9300004 6.3200002 0.0
C 31.3700009 6.3200002 0.0
C 40.7999993 6.3200002 0.0
C 50.2299996 6.3200002 0.0
C 59.6599999 6.3200002 0.0
C 69.0999985 6.3200002 0.0
C 78.5299988 6.3200002 0.0
C 87.9599992 6.3200002 0.0
C 97.3899994 6.3200002 0.0
C 106.8300019 6.3200002 0.0
C 116.2600021 6.3200002 0.0
C 125.6900025 6.3200002 0.0
C 135.1199951 6.3200002 0.0
C 75.9400024 101.9800034 0.0
C 85.3700028 101.9800034 0.0
C 94.8000031 101.9800034 0.0
C 104.2300034 101.9800034 0.0
C 113.6699982 101.9800034 0.0
C 123.0999985 101.9800034 0.0
C 132.5299988 101.9800034 0.0
C 141.9600068 101.9800034 0.0
C 151.3999939 101.9800034 0.0
C 160.8300019 101.9800034 0.0
C 170.2599945 101.9800034 0.0
C 179.6900025 101.9800034 0.0
C 189.1300049 101.9800034 0.0
C 71.2200012 93.8099976 0.0
C 80.6500016 93.8099976 0.0
C 90.0800018 93.8099976 0.0
C 99.5100022 93.8099976 0.0
C 108.949997 93.8099976 0.0
C 118.3799973 93.8099976 0.0
C 127.8099976 93.8099976 0.0
C 137.2400055 93.8099976 0.0
C 146.6799927 93.8099976 0.0
C 156.1100006 93.8099976 0.0
C 165.5399933 93.8099976 0.0
C 174.9700012 93.8000031 0.0
C 184.4100037 93.8000031 0.0
C 66.5 85.6299973 0.0
C 75.9300004 85.6299973 0.0
C 85.3600006 85.6299973 0.0
C 94.7900009 85.6299973 0.0
C 104.2300034 85.6299973 0.0
C 113.6600037 85.6299973 0.0
C 123.0899963 85.6299973 0.0
C 132.5200043 85.6299973 0.0
C 141.9600068 85.6299973 0.0
C 151.3899994 85.6299973 0.0
C 160.8200073 85.6299973 0.0
C 170.25 85.6299973 0.0
C 179.6900025 85.6299973 0.0
C 61.7799988 77.4599991 0.0
C 71.2099991 77.4599991 0.0
C 80.6399994 77.4599991 0.0
C 90.0699997 77.4599991 0.0
C 99.5100022 77.4599991 0.0
C 108.9400024 77.4599991 0.0
C 118.3700028 77.4599991 0.0
C 127.8000031 77.4599991 0.0
C 137.2400055 77.4599991 0.0
C 146.6699982 77.449997 0.0
C 156.1000061 77.449997 0.0
C 165.5299988 77.449997 0.0
C 174.9700012 77.449997 0.0
C 57.0600014 69.2799988 0.0
C 66.4899979 69.2799988 0.0
C 75.9199982 69.2799988 0.0
C 85.3499985 69.2799988 0.0
C 94.7900009 69.2799988 0.0
C 104.2200012 69.2799988 0.0
C 113.6500016 69.2799988 0.0
C 123.0800018 69.2799988 0.0
C 132.5200043 69.2799988 0.0
C 141.949997 69.2799988 0.0
C 151.3800049 69.2799988 0.0
C 160.8099976 69.2799988 0.0
C 170.25 69.2799988 0.0
C 52.3400002 61.1100006 0.0
C 61.7700005 61.1100006 0.0
C 71.199997 61.1100006 0.0
C 80.6299973 61.1100006 0.0
C 90.0699997 61.1100006 0.0
C 99.5 61.1100006 0.0
C 108.9300004 61.1100006 0.0
C 118.3600006 61.0999985 0.0
C 127.8000031 61.0999985 0.0
C 137.2299957 61.0999985 0.0
C 146.6600037 61.0999985 0.0
C 156.0899963 61.0999985 0.0
C 165.5299988 61.0999985 0.0
C 47.619999 52.9300004 0.0
C 57.0499992 52.9300004 0.0
C 66.4800034 52.9300004 0.0
C 75.9100038 52.9300004 0.0
C 85.3499985 52.9300004 0.0
C 94.7799988 52.9300004 0.0
C 104.2099991 52.9300004 0.0
C 113.6399994 52.9300004 0.0
C 123.0800018 52.9300004 0.0
C 132.5099945 52.9300004 0.0
C 141.9400024 52.9300004 0.0
C 151.3699951 52.9300004 0.0
C 160.8099976 52.9300004 0.0
C 42.9000016 44.7599983 0.0
C 52.3300018 44.7599983 0.0
C 61.7599983 44.7599983 0.0
C 71.1900024 44.7599983 0.0
C 80.6299973 44.7599983 0.0
C 90.0599976 44.7599983 0.0
C 99.4899979 44.75 0.0
C 108.9199982 44.75 0.0
C 118.3600006 44.75 0.0
C 127.7900009 44.75 0.0
C 137.2200012 44.75 0.0
C 146.6499939 44.75 0.0
C 156.0899963 44.75 0.0
C 38.1800003 36.5800019 0.0
C 47.6100006 36.5800019 0.0
C 57.0400009 36.5800019 0.0
C 66.4700012 36.5800019 0.0
C 75.9100038 36.5800019 0.0
C 85.3399964 36.5800019 0.0
C 94.7699967 36.5800019 0.0
C 104.199997 36.5800019 0.0
C 113.6399994 36.5800019 0.0
C 123.0699997 36.5800019 0.0
C 132.5 36.5800019 0.0
C 141.9299928 36.5800019 0.0
C 151.3699951 36.5800019 0.0
C 33.4599991 28.4099999 0.0
C 42.8899994 28.4099999 0.0
C 52.3199997 28.4099999 0.0
C 61.75 28.4099999 0.0
C 71.1900024 28.3999996 0.0
C 80.6200028 28.3999996 0.0
C 90.0500031 28.3999996 0.0
C 99.4800034 28.3999996 0.0
C 108.9199982 28.3999996 0.0
C 118.3499985 28.3999996 0.0
C 127.7799988 28.3999996 0.0
C 137.2100067 28.3999996 0.0
C 146.6499939 28.3999996 0.0
C 28.7399998 20.2299996 0.0
C 38.1699982 20.2299996 0.0
C 47.5999985 20.2299996 0.0
C 57.0299988 20.2299996 0.0
C 66.4700012 20.2299996 0.0
C 75.9000016 20.2299996 0.0
C 85.3300018 20.2299996 0.0
C 94.7600022 20.2299996 0.0
C 104.199997 20.2299996 0.0
C 113.6299973 20.2299996 0.0
C 123.0599976 20.2299996 0.0
C 132.4900055 20.2299996 0.0
C 141.9299928 20.2299996 0.0
C 24.0200005 12.0600004 0.0
C 33.4500008 12.0600004 0.0
C 42.8800012 12.0500002 0.0
C 52.3100014 12.0500002 0.0
C 61.75 12.0500002 0.0
C 71.1800003 12.0500002 0.0
C 80.6100006 12.0500002 0.0
C 90.0400009 12.0500002 0.0
C 99.4800034 12.0500002 0.0
C 108.9100038 12.0500002 0.0
C 118.3399964 12.0500002 0.0
C 127.7699967 12.0500002 0.0
C 137.2100067 12.0500002 0.0
C 19.2999992 3.8800002 0.0
C 28.7299996 3.8800002 0.0
C 38.1599999 3.8800002 0.0
C 47.5900002 3.8800002 0.0
C 57.0299988 3.8800002 0.0
C 66.4599991 3.8800002 0.0
C 75.8899994 3.8800002 0.0
C 85.3199997 3.8800002 0.0
C 94.7600022 3.8800002 0.0
C 104.1900024 3.8800002 0.0
C 113.6200028 3.8800002 0.0
C 123.0500031 3.8800002 0.0
C 132.4900055 3.8800002 0.0
C 76.5500031 100.9199982 0.0
C 85.9800034 100.9199982 0.0
C 95.4100037 100.9199982 0.0
C 104.8499986 100.9199982 0.0
C 114.2799988 100.9199982 0.0
C 123.7099991 100.9199982 0.0
C 133.1399994 100.9199982 0.0
C 142.5800019 100.9199982 0.0
C 152.0099945 100.9199982 0.0
C 161.4400025 100.9199982 0.0
C 170.8699952 100.9199982 0.0
C 180.3099976 100.9199982 0.0
C 189.7400055 100.9199982 0.0
C 71.8300019 92.75 0.0
C 81.2600021 92.7399979 0.0
C 90.6900025 92.7399979 0.0
C 100.1299973 92.7399979 0.0
C 109.5599976 92.7399979 0.0
C 118.989998 92.7399979 0.0
C 128.4199982 92.7399979 0.0
C 137.8600006 92.7399979 0.0
C 147.2899933 92.7399979 0.0
C 156.7200012 92.7399979 0.0
C 166.1499939 92.7399979 0.0
C 175.5899964 92.7399979 0.0
C 185.0200043 92.7399979 0.0
C 67.1100006 84.5699997 0.0
C 76.5400009 84.5699997 0.0
C 85.9700012 84.5699997 0.0
C 95.4100037 84.5699997 0.0
C 104.8399964 84.5699997 0.0
C 114.2699967 84.5699997 0.0
C 123.699997 84.5699997 0.0
C 133.1399994 84.5699997 0.0
C 142.5700073 84.5699997 0.0
C 152.0 84.5699997 0.0
C 161.4299927 84.5699997 0.0
C 170.8699952 84.5699997 0.0
C 180.3000031 84.5699997 0.0
C 62.3899994 76.3899994 0.0
C 71.8199997 76.3899994 0.0
C 81.25 76.3899994 0.0
C 90.6900025 76.3899994 0.0
C 100.1200028 76.3899994 0.0
C 109.5500031 76.3899994 0.0
C 118.9800034 76.3899994 0.0
C 128.4199982 76.3899994 0.0
C 137.8500062 76.3899994 0.0
C 147.2799988 76.3899994 0.0
C 156.7100067 76.3899994 0.0
C 166.1499939 76.3899994 0.0
C 175.5800019 76.3899994 0.0
C 57.6699982 68.2200012 0.0
C 67.0999985 68.2200012 0.0
C 76.5299988 68.2200012 0.0
C 85.9700012 68.2200012 0.0
C 95.4000015 68.2200012 0.0
C 104.8300019 68.2200012 0.0
C 114.2600021 68.2200012 0.0
C 123.699997 68.2200012 0.0
C 133.1300049 68.2200012 0.0
C 142.5599976 68.2200012 0.0
C 151.9900056 68.2200012 0.0
C 161.4299927 68.2200012 0.0
C 170.8600006 68.2200012 0.0
C 52.9500008 60.0400009 0.0
C 62.3800011 60.0400009 0.0
C 71.8099976 60.0400009 0.0
C 81.25 60.0400009 0.0
C 90.6800003 60.0400009 0.0
C 100.1100006 60.0400009 0.0
C 109.5400009 60.0400009 0.0
C 118.9800034 60.0400009 0.0
C 128.4100037 60.0400009 0.0
C 137.8399964 60.0400009 0.0
C 147.2700043 60.0400009 0.0
C 156.7100067 60.0400009 0.0
C 166.1399994 60.0400009 0.0
C 48.2299996 51.869999 0.0
C 57.6599999 51.869999 0.0
C 67.0899963 51.869999 0.0
C 76.5299988 51.869999 0.0
C 85.9599992 51.869999 0.0
C 95.3899994 51.869999 0.0
C 104.8199997 51.869999 0.0
C 114.2600021 51.869999 0.0
C 123.6900025 51.869999 0.0
C 133.1199951 51.869999 0.0
C 142.5500031 51.869999 0.0
C 151.9900056 51.869999 0.0
C 161.4199982 51.8600006 0.0
C 43.5099983 43.6899987 0.0
C 52.9399986 43.6899987 0.0
C 62.3699989 43.6899987 0.0
C 71.8099976 43.6899987 0.0
C 81.2399979 43.6899987 0.0
C 90.6699982 43.6899987 0.0
C 100.0999985 43.6899987 0.0
C 109.5400009 43.6899987 0.0
C 118.9700012 43.6899987 0.0
C 128.3999939 43.6899987 0.0
C 137.8300019 43.6899987 0.0
C 147.2700043 43.6899987 0.0
C 156.699997 43.6899987 0.0
C 38.7900009 35.5200005 0.0
C 48.2200012 35.5200005 0.0
C 57.6500016 35.5200005 0.0
C 67.0899963 35.5200005 0.0
C 76.5199967 35.5200005 0.0
C 85.949997 35.5200005 0.0
C 95.3799973 35.5200005 0.0
C 104.8199997 35.5200005 0.0
C 114.25 35.5200005 0.0
C 123.6800003 35.5200005 0.0
C 133.1100006 35.5099983 0.0
C 142.5500031 35.5099983 0.0
C 151.9799958 35.5099983 0.0
C 34.0699997 27.3400002 0.0
C 43.5 27.3400002 0.0
C 52.9300004 27.3400002 0.0
C 62.3699989 27.3400002 0.0
C 71.8000031 27.3400002 0.0
C 81.2300034 27.3400002 0.0
C 90.6600037 27.3400002 0.0
C 100.0999985 27.3400002 0.0
C 109.5299988 27.3400002 0.0
C 118.9599992 27.3400002 0.0
C 128.3899994 27.3400002 0.0
C 137.8300019 27.3400002 0.0
C 147.2599945 27.3400002 0.0
C 29.3500004 19.1700001 0.0
C 38.7799988 19.1700001 0.0
C 48.2099991 19.1700001 0.0
C 57.6500016 19.1700001 0.0
C 67.0800018 19.1700001 0.0
C 76.5100022 19.1700001 0.0
C 85.9400024 19.1700001 0.0
C 95.3799973 19.1700001 0.0
C 104.8099976 19.1700001 0.0
C 114.2399979 19.1599999 0.0
C 123.6699982 19.1599999 0.0
C 133.1100006 19.1599999 0.0
C 142.5399933 19.1599999 0.0
C 24.6299992 10.9899998 0.0
C 34.0600014 10.9899998 0.0
C 43.4900017 10.9899998 0.0
C 52.9300004 10.9899998 0.0
C 62.3600006 10.9899998 0.0
C 71.7900009 10.9899998 0.0
C 81.2200012 10.9899998 0.0
C 90.6600037 10.9899998 0.0
C 100.0899963 10.9899998 0.0
C 109.5199967 10.9899998 0.0
C 118.949997 10.9899998 0.0
C 128.3899994 10.9899998 0.0
C 137.8200073 10.9899998 0.0
C 19.9099998 2.82 0.0
C 29.3400002 2.82 0.0
C 38.7700005 2.82 0.0
C 48.2099991 2.82 0.0
C 57.6399994 2.82 0.0
C 67.0699997 2.82 0.0
C 76.5 2.82 0.0
C 85.9400024 2.81 0.0
C 95.3700028 2.81 0.0
C 104.8000031 2.81 0.0
C 114.2300034 2.81 0.0
C 123.6699982 2.81 0.0
C 133.1000061 2.81 0.0
C 73.1100006 101.9800034 0.0
C 82.5500031 101.9800034 0.0
C 91.9800034 101.9800034 0.0
C 101.4100037 101.9800034 0.0
C 110.8399964 101.9800034 0.0
C 120.2799988 101.9800034 0.0
C 129.7100067 101.9800034 0.0
C 139.1399994 101.9800034 0.0
C 148.5700073 101.9800034 0.0
C 158.0099945 101.9800034 0.0
C 167.4400025 101.9800034 0.0
C 176.8699952 101.9800034 0.0
C 186.3000031 101.9800034 0.0
C 68.3899994 93.8099976 0.0
C 77.8300019 93.8099976 0.0
C 87.2600021 93.8099976 0.0
C 96.6900025 93.8099976 0.0
C 106.1200028 93.8099976 0.0
C 115.5599976 93.8099976 0.0
C 124.989998 93.8099976 0.0
C 134.4199982 93.8099976 0.0
C 143.8500062 93.8099976 0.0
C 153.2899933 93.8099976 0.0
C 162.7200012 93.8099976 0.0
C 172.1499939 93.8099976 0.0
C 181.5800019 93.8099976 0.0
C 63.6699982 85.6299973 0.0
C 73.1100006 85.6299973 0.0
C 82.5400009 85.6299973 0.0
C 91.9700012 85.6299973 0.0
C 101.4000015 85.6299973 0.0
C 110.8399964 85.6299973 0.0
C 120.2699967 85.6299973 0.0
C 129.699997 85.6299973 0.0
C 139.1300049 85.6299973 0.0
C 148.5700073 85.6299973 0.0
C 158.0 85.6299973 0.0
C 167.4299927 85.6299973 0.0
C 176.8600006 85.6299973 0.0
C 58.9500008 77.4599991 0.0
C 68.3899994 77.4599991 0.0
C 77.8199997 77.4599991 0.0
C 87.25 77.4599991 0.0
C 96.6800003 77.4599991 0.0
C 106.1200028 77.4599991 0.0
C 115.5500031 77.4599991 0.0
C 124.9800034 77.4599991 0.0
C 134.4100037 77.4599991 0.0
C 143.8500062 77.4599991 0.0
C 153.2799988 77.4599991 0.0
C 162.7100067 77.4599991 0.0
C 172.1399994 77.449997 0.0
C 54.2299996 69.2799988 0.0
C 63.6699982 69.2799988 0.0
C 73.0999985 69.2799988 0.0
C 82.5299988 69.2799988 0.0
C 91.9599992 69.2799988 0.0
C 101.4000015 69.2799988 0.0
C 110.8300019 69.2799988 0.0
C 120.2600021 69.2799988 0.0
C 129.6900025 69.2799988 0.0
C 139.1300049 69.2799988 0.0
C 148.5599976 69.2799988 0.0
C 157.9900056 69.2799988 0.0
C 167.4199982 69.2799988 0.0
C 49.5099983 61.1100006 0.0
C 58.9500008 61.1100006 0.0
C 68.3799973 61.1100006 0.0
C 77.8099976 61.1100006 0.0
C 87.2399979 61.1100006 0.0
C 96.6800003 61.1100006 0.0
C 106.1100006 61.1100006 0.0
C 115.5400009 61.1100006 0.0
C 124.9700012 61.1100006 0.0
C 134.4100037 61.1100006 0.0
C 143.8399964 61.0999985 0.0
C 153.2700043 61.0999985 0.0
C 162.699997 61.0999985 0.0
C 44.7900009 52.9300004 0.0
C 54.2299996 52.9300004 0.0
C 63.6599999 52.9300004 0.0
C 73.0899963 52.9300004 0.0
C 82.5199967 52.9300004 0.0
C 91.9599992 52.9300004 0.0
C 101.3899994 52.9300004 0.0
C 110.8199997 52.9300004 0.0
C 120.25 52.9300004 0.0
C 129.6900025 52.9300004 0.0
C 139.1199951 52.9300004 0.0
C 148.5500031 52.9300004 0.0
C 157.9799958 52.9300004 0.0
C 40.0699997 44.7599983 0.0
C 49.5099983 44.7599983 0.0
C 58.9399986 44.7599983 0.0
C 68.3700028 44.7599983 0.0
C 77.8000031 44.7599983 0.0
C 87.2399979 44.7599983 0.0
C 96.6699982 44.7599983 0.0
C 106.0999985 44.7599983 0.0
C 115.5299988 44.75 0.0
C 124.9700012 44.75 0.0
C 134.3999939 44.75 0.0
C 143.8300019 44.75 0.0
C 153.2599945 44.75 0.0
C 35.3499985 36.5800019 0.0
C 44.7900009 36.5800019 0.0
C 54.2200012 36.5800019 0.0
C 63.6500016 36.5800019 0.0
C 73.0800018 36.5800019 0.0
C 82.5199967 36.5800019 0.0
C 91.949997 36.5800019 0.0
C 101.3799973 36.5800019 0.0
C 110.8099976 36.5800019 0.0
C 120.25 36.5800019 0.0
C 129.6799927 36.5800019 0.0
C 139.1100006 36.5800019 0.0
C 148.5399933 36.5800019 0.0
C 30.6299992 28.4099999 0.0
C 40.0699997 28.4099999 0.0
C 49.5 28.4099999 0.0
C 58.9300004 28.4099999 0.0
C 68.3600006 28.4099999 0.0
C 77.8000031 28.4099999 0.0
C 87.2300034 28.4099999 0.0
C 96.6600037 28.3999996 0.0
C 106.0899963 28.3999996 0.0
C 115.5299988 28.3999996 0.0
C 124.9599992 28.3999996 0.0
C 134.3899994 28.3999996 0.0
C 143.8200073 28.3999996 0.0
C 25.9099998 20.2299996 0.0
C 35.3499985 20.2299996 0.0
C 44.7799988 20.2299996 0.0
C 54.2099991 20.2299996 0.0
C 63.6399994 20.2299996 0.0
C 73.0800018 20.2299996 0.0
C 82.5100022 20.2299996 0.0
C 91.9400024 20.2299996 0.0
C 101.3700028 20.2299996 0.0
C 110.8099976 20.2299996 0.0
C 120.2399979 20.2299996 0.0
C 129.6699982 20.2299996 0.0
C 139.1000061 20.2299996 0.0
C 21.1900005 12.0600004 0.0
C 30.6299992 12.0600004 0.0
C 40.0600014 12.0600004 0.0
C 49.4900017 12.0600004 0.0
C 58.9199982 12.0600004 0.0
C 68.3600006 12.0500002 0.0
C 77.7900009 12.0500002 0.0
C 87.2200012 12.0500002 0.0
C 96.6500016 12.0500002 0.0
C 106.0899963 12.0500002 0.0
C 115.5199967 12.0500002 0.0
C 124.949997 12.0500002 0.0
C 134.3800049 12.0500002 0.0
C 16.4699993 3.8800002 0.0
C 25.9099998 3.8800002 0.0
C 35.3400002 3.8800002 0.0
C 44.7700005 3.8800002 0.0
C 54.2000008 3.8800002 0.0
C 63.6399994 3.8800002 0.0
C 73.0699997 3.8800002 0.0
C 82.5 3.8800002 0.0
C 91.9300004 3.8800002 0.0
C 101.3700028 3.8800002 0.0
C 110.8000031 3.8800002 0.0
C 120.2300034 3.8800002 0.0
C 129.6600037 3.8800002 0.0
C 72.5 100.9199982 0.0
C 81.9300004 100.9199982 0.0
C 91.3700028 100.9199982 0.0
C 100.8000031 100.9199982 0.0
C 110.2300034 100.9199982 0.0
C 119.6600037 100.9199982 0.0
C 129.1000061 100.9199982 0.0
C 138.5299988 100.9199982 0.0
C 147.9600068 100.9199982 0.0
C 157.3899994 100.9199982 0.0
C 166.8300019 100.9199982 0.0
C 176.2599945 100.9199982 0.0
C 185.6900025 100.9199982 0.0
C 67.7799988 92.75 0.0
C 77.2099991 92.7399979 0.0
C 86.6500016 92.7399979 0.0
C 96.0800018 92.7399979 0.0
C 105.5100022 92.7399979 0.0
C 114.9400024 92.7399979 0.0
C 124.3799973 92.7399979 0.0
C 133.8099976 92.7399979 0.0
C 143.2400055 92.7399979 0.0
C 152.6699982 92.7399979 0.0
C 162.1100006 92.7399979 0.0
C 171.5399933 92.7399979 0.0
C 180.9700012 92.7399979 0.0
C 63.0600014 84.5699997 0.0
C 72.4899979 84.5699997 0.0
C 81.9300004 84.5699997 0.0
C 91.3600006 84.5699997 0.0
C 100.7900009 84.5699997 0.0
C 110.2200012 84.5699997 0.0
C 119.6600037 84.5699997 0.0
C 129.0899963 84.5699997 0.0
C 138.5200043 84.5699997 0.0
C 147.949997 84.5699997 0.0
C 157.3899994 84.5699997 0.0
C 166.8200073 84.5699997 0.0
C 176.25 84.5699997 0.0
C 58.3400002 76.3899994 0.0
C 67.7699967 76.3899994 0.0
C 77.2099991 76.3899994 0.0
C 86.6399994 76.3899994 0.0
C 96.0699997 76.3899994 0.0
C 105.5 76.3899994 0.0
C 114.9400024 76.3899994 0.0
C 124.3700028 76.3899994 0.0
C 133.8000031 76.3899994 0.0
C 143.2299957 76.3899994 0.0
C 152.6699982 76.3899994 0.0
C 162.1000061 76.3899994 0.0
C 171.5299988 76.3899994 0.0
C 53.619999 68.2200012 0.0
C 63.0499992 68.2200012 0.0
C 72.4899979 68.2200012 0.0
C 81.9199982 68.2200012 0.0
C 91.3499985 68.2200012 0.0
C 100.7799988 68.2200012 0.0
C 110.2200012 68.2200012 0.0
C 119.6500016 68.2200012 0.0
C 129.0800018 68.2200012 0.0
C 138.5099945 68.2200012 0.0
C 147.949997 68.2200012 0.0
C 157.3800049 68.2200012 0.0
C 166.8099976 68.2200012 0.0
C 48.9000016 60.0400009 0.0
C 58.3300018 60.0400009 0.0
C 67.7699967 60.0400009 0.0
C 77.199997 60.0400009 0.0
C 86.6299973 60.0400009 0.0
C 96.0599976 60.0400009 0.0
C 105.5 60.0400009 0.0
C 114.9300004 60.0400009 0.0
C 124.3600006 60.0400009 0.0
C 133.7899933 60.0400009 0.0
C 143.2299957 60.0400009 0.0
C 152.6600037 60.0400009 0.0
C 162.0899963 60.0400009 0.0
C 44.1800003 51.869999 0.0
C 53.6100006 51.869999 0.0
C 63.0499992 51.869999 0.0
C 72.4800034 51.869999 0.0
C 81.9100038 51.869999 0.0
C 91.3399964 51.869999 0.0
C 100.7799988 51.869999 0.0
C 110.2099991 51.869999 0.0
C 119.6399994 51.869999 0.0
C 129.0700073 51.869999 0.0
C 138.5099945 51.869999 0.0
C 147.9400024 51.869999 0.0
C 157.3699951 51.8600006 0.0
C 39.4599991 43.6899987 0.0
C 48.8899994 43.6899987 0.0
C 58.3300018 43.6899987 0.0
C 67.7600022 43.6899987 0.0
C 77.1900024 43.6899987 0.0
C 86.6200028 43.6899987 0.0
C 96.0599976 43.6899987 0.0
C 105.4899979 43.6899987 0.0
C 114.9199982 43.6899987 0.0
C 124.3499985 43.6899987 0.0
C 133.7899933 43.6899987 0.0
C 143.2200012 43.6899987 0.0
C 152.6499939 43.6899987 0.0
C 34.7400017 35.5200005 0.0
C 44.1699982 35.5200005 0.0
C 53.6100006 35.5200005 0.0
C 63.0400009 35.5200005 0.0
C 72.4700012 35.5200005 0.0
C 81.9000016 35.5200005 0.0
C 91.3399964 35.5200005 0.0
C 100.7699967 35.5200005 0.0
C 110.199997 35.5200005 0.0
C 119.6299973 35.5200005 0.0
C 129.0700073 35.5200005 0.0
C 138.5 35.5099983 0.0
C 147.9299928 35.5099983 0.0
C 30.0200005 27.3400002 0.0
C 39.4500008 27.3400002 0.0
C 48.8899994 27.3400002 0.0
C 58.3199997 27.3400002 0.0
C 67.75 27.3400002 0.0
C 77.1800003 27.3400002 0.0
C 86.6200028 27.3400002 0.0
C 96.0500031 27.3400002 0.0
C 105.4800034 27.3400002 0.0
C 114.9100038 27.3400002 0.0
C 124.3499985 27.3400002 0.0
C 133.7799988 27.3400002 0.0
C 143.2100067 27.3400002 0.0
C 25.2999992 19.1700001 0.0
C 34.7299996 19.1700001 0.0
C 44.1699982 19.1700001 0.0
C 53.5999985 19.1700001 0.0
C 63.0299988 19.1700001 0.0
C 72.4599991 19.1700001 0.0
C 81.9000016 19.1700001 0.0
C 91.3300018 19.1700001 0.0
C 100.7600022 19.1700001 0.0
C 110.1900024 19.1599999 0.0
C 119.6299973 19.1599999 0.0
C 129.0599976 19.1599999 0.0
C 138.4900055 19.1599999 0.0
C 20.5799999 10.9899998 0.0
C 30.0100002 10.9899998 0.0
C 39.4500008 10.9899998 0.0
C 48.8800012 10.9899998 0.0
C 58.3100014 10.9899998 0.0
C 67.7399979 10.9899998 0.0
C 77.1800003 10.9899998 0.0
C 86.6100006 10.9899998 0.0
C 96.0400009 10.9899998 0.0
C 105.4700012 10.9899998 0.0
C 114.9100038 10.9899998 0.0
C 124.3399964 10.9899998 0.0
C 133.7700043 10.9899998 0.0
C 15.8599998 2.82 0.0
C 25.2900009 2.82 0.0
C 34.7299996 2.82 0.0
C 44.1599999 2.82 0.0
C 53.5900002 2.82 0.0
C 63.0200005 2.82 0.0
C 72.4599991 2.82 0.0
C 81.8899994 2.81 0.0
C 91.3199997 2.81 0.0
C 100.75 2.81 0.0
C 110.1900024 2.81 0.0
C 119.6200028 2.81 0.0
C 129.0500031 2.81 0.0
C 71.699997 104.4300003 0.0
C 81.1399994 104.4300003 0.0
C 90.5699997 104.4300003 0.0
C 100.0 104.4300003 0.0
C 109.4300003 104.4300003 0.0
C 118.8700028 104.4300003 0.0
C 128.3000031 104.4300003 0.0
C 137.7299958 104.4300003 0.0
C 147.1600037 104.4300003 0.0
C 156.6000061 104.4300003 0.0
C 166.0299988 104.4199982 0.0
C 175.4600067 104.4199982 0.0
C 184.8899994 104.4199982 0.0
C 194.3300018 104.4199982 0.0
C 66.9800034 96.25 0.0
C 76.4199982 96.25 0.0
C 85.8499986 96.25 0.0
C 95.2799988 96.25 0.0
C 104.7099991 96.25 0.0
C 114.1500015 96.25 0.0
C 123.5800019 96.25 0.0
C 133.0099945 96.25 0.0
C 142.4400025 96.25 0.0
C 151.880005 96.25 0.0
C 161.3099976 96.25 0.0
C 170.7400055 96.25 0.0
C 180.1699982 96.25 0.0
C 189.6100006 96.25 0.0
C 62.2599983 88.0800018 0.0
C 71.699997 88.0800018 0.0
C 81.1299973 88.0800018 0.0
C 90.5599976 88.0800018 0.0
C 99.989998 88.0800018 0.0
C 109.4300003 88.0800018 0.0
C 118.8600006 88.0800018 0.0
C 128.2899933 88.0800018 0.0
C 137.7200012 88.0699997 0.0
C 147.1600037 88.0699997 0.0
C 156.5899964 88.0699997 0.0
C 166.0200043 88.0699997 0.0
C 175.449997 88.0699997 0.0
C 184.8899994 88.0699997 0.0
C 57.5400009 79.9000016 0.0
C 66.9800034 79.9000016 0.0
C 76.4100037 79.9000016 0.0
C 85.8399964 79.9000016 0.0
C 95.2699967 79.9000016 0.0
C 104.7099991 79.9000016 0.0
C 114.1399994 79.9000016 0.0
C 123.5699997 79.9000016 0.0
C 133.0 79.9000016 0.0
C 142.4400025 79.9000016 0.0
C 151.8699952 79.9000016 0.0
C 161.3000031 79.9000016 0.0
C 170.7299958 79.9000016 0.0
C 180.1699982 79.9000016 0.0
C 52.8199997 71.7300034 0.0
C 62.2599983 71.7300034 0.0
C 71.6900025 71.7300034 0.0
C 81.1200028 71.7300034 0.0
C 90.5500031 71.7300034 0.0
C 99.989998 71.7300034 0.0
C 109.4199982 71.7200012 0.0
C 118.8499986 71.7200012 0.0
C 128.2799988 71.7200012 0.0
C 137.7200012 71.7200012 0.0
C 147.1499939 71.7200012 0.0
C 156.5800019 71.7200012 0.0
C 166.0099945 71.7200012 0.0
C 175.449997 71.7200012 0.0
C 48.0999985 63.5499993 0.0
C 57.5400009 63.5499993 0.0
C 66.9700012 63.5499993 0.0
C 76.4000015 63.5499993 0.0
C 85.8300019 63.5499993 0.0
C 95.2699967 63.5499993 0.0
C 104.699997 63.5499993 0.0
C 114.1299973 63.5499993 0.0
C 123.5599976 63.5499993 0.0
C 133.0 63.5499993 0.0
C 142.4299927 63.5499993 0.0
C 151.8600006 63.5499993 0.0
C 161.2899933 63.5499993 0.0
C 170.7299958 63.5499993 0.0
C 43.3800011 55.3800011 0.0
C 52.8199997 55.3800011 0.0
C 62.25 55.3800011 0.0
C 71.6800003 55.3800011 0.0
C 81.1100006 55.3800011 0.0
C 90.5500031 55.3699989 0.0
C 99.9800034 55.3699989 0.0
C 109.4100037 55.3699989 0.0
C 118.8399964 55.3699989 0.0
C 128.2799988 55.3699989 0.0
C 137.7100067 55.3699989 0.0
C 147.1399994 55.3699989 0.0
C 156.5700073 55.3699989 0.0
C 166.0099945 55.3699989 0.0
C 38.6599999 47.2000008 0.0
C 48.0999985 47.2000008 0.0
C 57.5299988 47.2000008 0.0
C 66.9599992 47.2000008 0.0
C 76.3899994 47.2000008 0.0
C 85.8300019 47.2000008 0.0
C 95.2600021 47.2000008 0.0
C 104.6900025 47.2000008 0.0
C 114.1200028 47.2000008 0.0
C 123.5599976 47.2000008 0.0
C 132.9900056 47.2000008 0.0
C 142.4199982 47.2000008 0.0
C 151.8500062 47.2000008 0.0
C 161.2899933 47.2000008 0.0
C 33.9399986 39.0299988 0.0
C 43.3800011 39.0299988 0.0
C 52.8100014 39.0299988 0.0
C 62.2400017 39.0200005 0.0
C 71.6699982 39.0200005 0.0
C 81.1100006 39.0200005 0.0
C 90.5400009 39.0200005 0.0
C 99.9700012 39.0200005 0.0
C 109.4000015 39.0200005 0.0
C 118.8399964 39.0200005 0.0
C 128.2700043 39.0200005 0.0
C 137.699997 39.0200005 0.0
C 147.1300049 39.0200005 0.0
C 156.5700073 39.0200005 0.0
C 29.2199993 30.8500004 0.0
C 38.6599999 30.8500004 0.0
C 48.0900002 30.8500004 0.0
C 57.5200005 30.8500004 0.0
C 66.949997 30.8500004 0.0
C 76.3899994 30.8500004 0.0
C 85.8199997 30.8500004 0.0
C 95.25 30.8500004 0.0
C 104.6800003 30.8500004 0.0
C 114.1200028 30.8500004 0.0
C 123.5500031 30.8500004 0.0
C 132.9799958 30.8500004 0.0
C 142.4100037 30.8500004 0.0
C 151.8500062 30.8500004 0.0
C 24.5 22.6800003 0.0
C 33.9399986 22.6700001 0.0
C 43.3699989 22.6700001 0.0
C 52.7999993 22.6700001 0.0
C 62.2299996 22.6700001 0.0
C 71.6699982 22.6700001 0.0
C 81.0999985 22.6700001 0.0
C 90.5299988 22.6700001 0.0
C 99.9599992 22.6700001 0.0
C 109.4000015 22.6700001 0.0
C 118.8300019 22.6700001 0.0
C 128.2599945 22.6700001 0.0
C 137.6900025 22.6700001 0.0
C 147.1300049 22.6700001 0.0
C 19.7800007 14.5 0.0
C 29.2199993 14.5 0.0
C 38.6500016 14.5 0.0
C 48.0800018 14.5 0.0
C 57.5099983 14.5 0.0
C 66.949997 14.5 0.0
C 76.3799973 14.5 0.0
C 85.8099976 14.5 0.0
C 95.2399979 14.5 0.0
C 104.6800003 14.5 0.0
C 114.1100006 14.5 0.0
C 123.5400009 14.5 0.0
C 132.9700012 14.5 0.0
C 142.4100037 14.5 0.0
C 15.0600004 6.3200002 0.0
C 24.5 6.3200002 0.0
C 33.9300004 6.3200002 0.0
C 43.3600006 6.3200002 0.0
C 52.7900009 6.3200002 0.0
C 62.2299996 6.3200002 0.0
C 71.6600037 6.3200002 0.0
C 81.0899963 6.3200002 0.0
C 90.5199967 6.3200002 0.0
C 99.9599992 6.3200002 0.0
C 109.3899994 6.3200002 0.0
C 118.8199997 6.3200002 0.0
C 128.25 6.3200002 0.0
C 137.6900025 6.3200002 0.0
C 70.4800034 104.4300003 0.0
C 79.9100038 104.4300003 0.0
C 89.3399964 104.4300003 0.0
C 98.7699967 104.4300003 0.0
C 108.2099991 104.4300003 0.0
C 117.6399994 104.4300003 0.0
C 127.0699997 104.4300003 0.0
C 136.5 104.4300003 0.0
C 145.9400024 104.4300003 0.0
C 155.3699951 104.4199982 0.0
C 164.8000031 104.4199982 0.0
C 174.2299957 104.4199982 0.0
C 183.6699982 104.4199982 0.0
C 193.1000061 104.4199982 0.0
C 65.7600022 96.25 0.0
C 75.1900024 96.25 0.0
C 84.6200028 96.25 0.0
C 94.0500031 96.25 0.0
C 103.4899979 96.25 0.0
C 112.9199982 96.25 0.0
C 122.3499985 96.25 0.0
C 131.7799988 96.25 0.0
C 141.2200012 96.25 0.0
C 150.6499939 96.25 0.0
C 160.0800018 96.25 0.0
C 169.5099945 96.25 0.0
C 178.949997 96.25 0.0
C 188.3800049 96.25 0.0
C 61.0400009 88.0800018 0.0
C 70.4700012 88.0800018 0.0
C 79.9000016 88.0800018 0.0
C 89.3300018 88.0800018 0.0
C 98.7699967 88.0800018 0.0
C 108.199997 88.0800018 0.0
C 117.6299973 88.0800018 0.0
C 127.0599976 88.0699997 0.0
C 136.5 88.0699997 0.0
C 145.9299928 88.0699997 0.0
C 155.3600006 88.0699997 0.0
C 164.7899933 88.0699997 0.0
C 174.2299957 88.0699997 0.0
C 183.6600037 88.0699997 0.0
C 56.3199997 79.9000016 0.0
C 65.75 79.9000016 0.0
C 75.1800003 79.9000016 0.0
C 84.6100006 79.9000016 0.0
C 94.0500031 79.9000016 0.0
C 103.4800034 79.9000016 0.0
C 112.9100038 79.9000016 0.0
C 122.3399964 79.9000016 0.0
C 131.7799988 79.9000016 0.0
C 141.2100067 79.9000016 0.0
C 150.6399994 79.9000016 0.0
C 160.0700073 79.9000016 0.0
C 169.5099945 79.9000016 0.0
C 178.9400024 79.9000016 0.0
C 51.5999985 71.7300034 0.0
C 61.0299988 71.7300034 0.0
C 70.4599991 71.7300034 0.0
C 79.8899994 71.7300034 0.0
C 89.3300018 71.7300034 0.0
C 98.7600022 71.7300034 0.0
C 108.1900024 71.7200012 0.0
C 117.6200028 71.7200012 0.0
C 127.0599976 71.7200012 0.0
C 136.4900055 71.7200012 0.0
C 145.9199982 71.7200012 0.0
C 155.3500061 71.7200012 0.0
C 164.7899933 71.7200012 0.0
C 174.2200012 71.7200012 0.0
C 46.8800012 63.5499993 0.0
C 56.3100014 63.5499993 0.0
C 65.7399979 63.5499993 0.0
C 75.1699982 63.5499993 0.0
C 84.6100006 63.5499993 0.0
C 94.0400009 63.5499993 0.0
C 103.4700012 63.5499993 0.0
C 112.9000016 63.5499993 0.0
C 122.3399964 63.5499993 0.0
C 131.7700043 63.5499993 0.0
C 141.199997 63.5499993 0.0
C 150.6300049 63.5499993 0.0
C 160.0700073 63.5499993 0.0
C 169.5 63.5499993 0.0
C 42.1599999 55.3800011 0.0
C 51.5900002 55.3800011 0.0
C 61.0200005 55.3800011 0.0
C 70.449997 55.3800011 0.0
C 79.8899994 55.3699989 0.0
C 89.3199997 55.3699989 0.0
C 98.75 55.3699989 0.0
C 108.1800003 55.3699989 0.0
C 117.6200028 55.3699989 0.0
C 127.0500031 55.3699989 0.0
C 136.4799958 55.3699989 0.0
C 145.9100038 55.3699989 0.0
C 155.3500061 55.3699989 0.0
C 164.7799988 55.3699989 0.0
C 37.4399987 47.2000008 0.0
C 46.869999 47.2000008 0.0
C 56.2999992 47.2000008 0.0
C 65.7300034 47.2000008 0.0
C 75.1699982 47.2000008 0.0
C 84.5999985 47.2000008 0.0
C 94.0299988 47.2000008 0.0
C 103.4599991 47.2000008 0.0
C 112.9000016 47.2000008 0.0
C 122.3300018 47.2000008 0.0
C 131.7599945 47.2000008 0.0
C 141.1900024 47.2000008 0.0
C 150.6300049 47.2000008 0.0
C 160.0599976 47.2000008 0.0
C 32.7200012 39.0299988 0.0
C 42.1500015 39.0299988 0.0
C 51.5800019 39.0200005 0.0
C 61.0099983 39.0200005 0.0
C 70.449997 39.0200005 0.0
C 79.8799974 39.0200005 0.0
C 89.3099976 39.0200005 0.0
C 98.7399979 39.0200005 0.0
C 108.1800003 39.0200005 0.0
C 117.6100006 39.0200005 0.0
C 127.0400009 39.0200005 0.0
C 136.4700012 39.0200005 0.0
C 145.9100038 39.0200005 0.0
C 155.3399964 39.0200005 0.0
C 28.0 30.8500004 0.0
C 37.4300003 30.8500004 0.0
C 46.8600006 30.8500004 0.0
C 56.2900009 30.8500004 0.0
C 65.7300034 30.8500004 0.0
C 75.1600037 30.8500004 0.0
C 84.5899964 30.8500004 0.0
C 94.0199966 30.8500004 0.0
C 103.4599991 30.8500004 0.0
C 112.8899994 30.8500004 0.0
C 122.3199997 30.8500004 0.0
C 131.75 30.8500004 0.0
C 141.1900024 30.8500004 0.0
C 150.6199951 30.8500004 0.0
C 23.2800007 22.6700001 0.0
C 32.7099991 22.6700001 0.0
C 42.1399994 22.6700001 0.0
C 51.5699997 22.6700001 0.0
C 61.0099983 22.6700001 0.0
C 70.4400025 22.6700001 0.0
C 79.8700028 22.6700001 0.0
C 89.3000031 22.6700001 0.0
C 98.7399979 22.6700001 0.0
C 108.1699982 22.6700001 0.0
C 117.5999985 22.6700001 0.0
C 127.0299988 22.6700001 0.0
C 136.4700012 22.6700001 0.0
C 145.899994 22.6700001 0.0
C 18.5599995 14.5 0.0
C 27.9899998 14.5 0.0
C 37.4199982 14.5 0.0
C 46.8499986 14.5 0.0
C 56.2900009 14.5 0.0
C 65.7200012 14.5 0.0
C 75.1500015 14.5 0.0
C 84.5800019 14.5 0.0
C 94.0199966 14.5 0.0
C 103.449997 14.5 0.0
C 112.8799974 14.5 0.0
C 122.3099976 14.5 0.0
C 131.75 14.5 0.0
C 141.1799927 14.5 0.0
C 13.8400002 6.3200002 0.0
C 23.2700005 6.3200002 0.0
C 32.7000008 6.3200002 0.0
C 42.1300011 6.3200002 0.0
C 51.5699997 6.3200002 0.0
C 61.0 6.3200002 0.0
C 70.4300003 6.3200002 0.0
C 79.8600006 6.3200002 0.0
C 89.3000031 6.3200002 0.0
C 98.7300034 6.3200002 0.0
C 108.1600037 6.3200002 0.0
C 117.5899964 6.3200002 0.0
C 127.0299988 6.3200002 0.0
C 136.4600067 6.3200002 0.0
C 73.1100006 106.8700028 0.0
C 82.5500031 106.8700028 0.0
C 91.9800034 106.8700028 0.0
C 101.4100037 106.8700028 0.0
C 110.8399964 106.8700028 0.0
C 120.2799988 106.8700028 0.0
C 129.7100067 106.8700028 0.0
C 139.1399994 106.8700028 0.0
C 148.5700073 106.8700028 0.0
C 158.0099945 106.8700028 0.0
C 167.4400025 106.8700028 0.0
C 176.8699952 106.8700028 0.0
C 186.3000031 106.8700028 0.0
C 195.7400055 106.8700028 0.0
C 68.3899994 98.6900025 0.0
C 77.8300019 98.6900025 0.0
C 87.2600021 98.6900025 0.0
C 96.6900025 98.6900025 0.0
C 106.1200028 98.6900025 0.0
C 115.5599976 98.6900025 0.0
C 124.989998 98.6900025 0.0
C 134.4199982 98.6900025 0.0
C 143.8500062 98.6900025 0.0
C 153.2899933 98.6900025 0.0
C 162.7200012 98.6900025 0.0
C 172.1499939 98.6900025 0.0
C 181.5800019 98.6900025 0.0
C 191.0200043 98.6900025 0.0
C 63.6699982 90.5199967 0.0
C 73.1100006 90.5199967 0.0
C 82.5400009 90.5199967 0.0
C 91.9700012 90.5199967 0.0
C 101.4000015 90.5199967 0.0
C 110.8399964 90.5199967 0.0
C 120.2699967 90.5199967 0.0
C 129.699997 90.5199967 0.0
C 139.1300049 90.5199967 0.0
C 148.5700073 90.5199967 0.0
C 158.0 90.5199967 0.0
C 167.4299927 90.5199967 0.0
C 176.8600006 90.5199967 0.0
C 186.3000031 90.5100022 0.0
C 58.9500008 82.3399964 0.0
C 68.3899994 82.3399964 0.0
C 77.8199997 82.3399964 0.0
C 87.25 82.3399964 0.0
C 96.6800003 82.3399964 0.0
C 106.1200028 82.3399964 0.0
C 115.5500031 82.3399964 0.0
C 124.9800034 82.3399964 0.0
C 134.4100037 82.3399964 0.0
C 143.8500062 82.3399964 0.0
C 153.2799988 82.3399964 0.0
C 162.7100067 82.3399964 0.0
C 172.1399994 82.3399964 0.0
C 181.5800019 82.3399964 0.0
C 54.2299996 74.1699982 0.0
C 63.6699982 74.1699982 0.0
C 73.0999985 74.1699982 0.0
C 82.5299988 74.1699982 0.0
C 91.9599992 74.1699982 0.0
C 101.4000015 74.1699982 0.0
C 110.8300019 74.1699982 0.0
C 120.2600021 74.1699982 0.0
C 129.6900025 74.1699982 0.0
C 139.1300049 74.1699982 0.0
C 148.5599976 74.1699982 0.0
C 157.9900056 74.1699982 0.0
C 167.4199982 74.1600037 0.0
C 176.8600006 74.1600037 0.0
C 49.5099983 65.989998 0.0
C 58.9500008 65.989998 0.0
C 68.3799973 65.989998 0.0
C 77.8099976 65.989998 0.0
C 87.2399979 65.989998 0.0
C 96.6800003 65.989998 0.0
C 106.1100006 65.989998 0.0
C 115.5400009 65.989998 0.0
C 124.9700012 65.989998 0.0
C 134.4100037 65.989998 0.0
C 143.8399964 65.989998 0.0
C 153.2700043 65.989998 0.0
C 162.699997 65.989998 0.0
C 172.1399994 65.989998 0.0
C 44.7900009 57.8199997 0.0
C 54.2299996 57.8199997 0.0
C 63.6599999 57.8199997 0.0
C 73.0899963 57.8199997 0.0
C 82.5199967 57.8199997 0.0
C 91.9599992 57.8199997 0.0
C 101.3899994 57.8199997 0.0
C 110.8199997 57.8199997 0.0
C 120.25 57.8199997 0.0
C 129.6900025 57.8199997 0.0
C 139.1199951 57.8100014 0.0
C 148.5500031 57.8100014 0.0
C 157.9799958 57.8100014 0.0
C 167.4199982 57.8100014 0.0
C 40.0699997 49.6399994 0.0
C 49.5099983 49.6399994 0.0
C 58.9399986 49.6399994 0.0
C 68.3700028 49.6399994 0.0
C 77.8000031 49.6399994 0.0
C 87.2399979 49.6399994 0.0
C 96.6699982 49.6399994 0.0
C 106.0999985 49.6399994 0.0
C 115.5299988 49.6399994 0.0
C 124.9700012 49.6399994 0.0
C 134.3999939 49.6399994 0.0
C 143.8300019 49.6399994 0.0
C 153.2599945 49.6399994 0.0
C 162.699997 49.6399994 0.0
C 35.3499985 41.4700012 0.0
C 44.7900009 41.4700012 0.0
C 54.2200012 41.4700012 0.0
C 63.6500016 41.4700012 0.0
C 73.0800018 41.4700012 0.0
C 82.5199967 41.4700012 0.0
C 91.949997 41.4700012 0.0
C 101.3799973 41.4700012 0.0
C 110.8099976 41.4599991 0.0
C 120.25 41.4599991 0.0
C 129.6799927 41.4599991 0.0
C 139.1100006 41.4599991 0.0
C 148.5399933 41.4599991 0.0
C 157.9799958 41.4599991 0.0
C 30.6299992 33.2900009 0.0
C 40.0699997 33.2900009 0.0
C 49.5 33.2900009 0.0
C 58.9300004 33.2900009 0.0
C 68.3600006 33.2900009 0.0
C 77.8000031 33.2900009 0.0
C 87.2300034 33.2900009 0.0
C 96.6600037 33.2900009 0.0
C 106.0899963 33.2900009 0.0
C 115.5299988 33.2900009 0.0
C 124.9599992 33.2900009 0.0
C 134.3899994 33.2900009 0.0
C 143.8200073 33.2900009 0.0
C 153.2599945 33.2900009 0.0
C 25.9099998 25.1200008 0.0
C 35.3499985 25.1200008 0.0
C 44.7799988 25.1200008 0.0
C 54.2099991 25.1200008 0.0
C 63.6399994 25.1200008 0.0
C 73.0800018 25.1200008 0.0
C 82.5100022 25.1100006 0.0
C 91.9400024 25.1100006 0.0
C 101.3700028 25.1100006 0.0
C 110.8099976 25.1100006 0.0
C 120.2399979 25.1100006 0.0
C 129.6699982 25.1100006 0.0
C 139.1000061 25.1100006 0.0
C 148.5399933 25.1100006 0.0
C 21.1900005 16.9400006 0.0
C 30.6299992 16.9400006 0.0
C 40.0600014 16.9400006 0.0
C 49.4900017 16.9400006 0.0
C 58.9199982 16.9400006 0.0
C 68.3600006 16.9400006 0.0
C 77.7900009 16.9400006 0.0
C 87.2200012 16.9400006 0.0
C 96.6500016 16.9400006 0.0
C 106.0899963 16.9400006 0.0
C 115.5199967 16.9400006 0.0
C 124.949997 16.9400006 0.0
C 134.3800049 16.9400006 0.0
C 143.8200073 16.9400006 0.0
C 16.4699993 8.7700005 0.0
C 25.9099998 8.7700005 0.0
C 35.3400002 8.7700005 0.0
C 44.7700005 8.7700005 0.0
C 54.2000008 8.7700005 0.0
C 63.6399994 8.7600003 0.0
C 73.0699997 8.7600003 0.0
C 82.5 8.7600003 0.0
C 91.9300004 8.7600003 0.0
C 101.3700028 8.7600003 0.0
C 110.8000031 8.7600003 0.0
C 120.2300034 8.7600003 0.0
C 129.6600037 8.7600003 0.0
C 139.1000061 8.7600003 0.0
C 11.75 0.59 0.0
C 21.1900005 0.59 0.0
C 30.6200009 0.59 0.0
C 40.0499992 0.59 0.0
C 49.4799996 0.59 0.0
C 58.9199982 0.59 0.0
C 68.3499985 0.59 0.0
C 77.7799988 0.59 0.0
C 87.2099991 0.59 0.0
C 96.6500016 0.59 0.0
C 106.0800018 0.59 0.0
C 115.5100022 0.59 0.0
C 124.9400024 0.59 0.0
C 134.3800049 0.59 0.0
C 72.5 107.9300004 0.0
C 81.9300004 107.9300004 0.0
C 91.3600006 107.9300004 0.0
C 100.8000031 107.9300004 0.0
C 110.2300034 107.9300004 0.0
C 119.6600037 107.9300004 0.0
C 129.1000061 107.9300004 0.0
C 138.5299988 107.9300004 0.0
C 147.9600068 107.9300004 0.0
C 157.3899994 107.9300004 0.0
C 166.8300019 107.9300004 0.0
C 176.2599945 107.9300004 0.0
C 185.6900025 107.9300004 0.0
C 195.1199951 107.9300004 0.0
C 67.7799988 99.7600022 0.0
C 77.2099991 99.7600022 0.0
C 86.6399994 99.7600022 0.0
C 96.0800018 99.7600022 0.0
C 105.5100022 99.7600022 0.0
C 114.9400024 99.7600022 0.0
C 124.3799973 99.7600022 0.0
C 133.8099976 99.7600022 0.0
C 143.2400055 99.7600022 0.0
C 152.6699982 99.7600022 0.0
C 162.1100006 99.75 0.0
C 171.5399933 99.75 0.0
C 180.9700012 99.75 0.0
C 190.3999939 99.75 0.0
C 63.0600014 91.5800019 0.0
C 72.4899979 91.5800019 0.0
C 81.9199982 91.5800019 0.0
C 91.3600006 91.5800019 0.0
C 100.7900009 91.5800019 0.0
C 110.2200012 91.5800019 0.0
C 119.6600037 91.5800019 0.0
C 129.0899963 91.5800019 0.0
C 138.5200043 91.5800019 0.0
C 147.949997 91.5800019 0.0
C 157.3899994 91.5800019 0.0
C 166.8200073 91.5800019 0.0
C 176.25 91.5800019 0.0
C 185.6799927 91.5800019 0.0
C 58.3400002 83.4100037 0.0
C 67.7699967 83.4100037 0.0
C 77.199997 83.4100037 0.0
C 86.6399994 83.4100037 0.0
C 96.0699997 83.4100037 0.0
C 105.5 83.4100037 0.0
C 114.9400024 83.4100037 0.0
C 124.3700028 83.4100037 0.0
C 133.8000031 83.4000015 0.0
C 143.2299957 83.4000015 0.0
C 152.6699982 83.4000015 0.0
C 162.1000061 83.4000015 0.0
C 171.5299988 83.4000015 0.0
C 180.9600068 83.4000015 0.0
C 53.619999 75.2300034 0.0
C 63.0499992 75.2300034 0.0
C 72.4800034 75.2300034 0.0
C 81.9199982 75.2300034 0.0
C 91.3499985 75.2300034 0.0
C 100.7799988 75.2300034 0.0
C 110.2200012 75.2300034 0.0
C 119.6500016 75.2300034 0.0
C 129.0800018 75.2300034 0.0
C 138.5099945 75.2300034 0.0
C 147.949997 75.2300034 0.0
C 157.3800049 75.2300034 0.0
C 166.8099976 75.2300034 0.0
C 176.2400055 75.2300034 0.0
C 48.9000016 67.0599976 0.0
C 58.3300018 67.0599976 0.0
C 67.7600022 67.0599976 0.0
C 77.199997 67.0599976 0.0
C 86.6299973 67.0599976 0.0
C 96.0599976 67.0599976 0.0
C 105.5 67.0599976 0.0
C 114.9300004 67.0500031 0.0
C 124.3600006 67.0500031 0.0
C 133.7899933 67.0500031 0.0
C 143.2299957 67.0500031 0.0
C 152.6600037 67.0500031 0.0
C 162.0899963 67.0500031 0.0
C 171.5200043 67.0500031 0.0
C 44.1800003 58.8800012 0.0
C 53.6100006 58.8800012 0.0
C 63.0400009 58.8800012 0.0
C 72.4800034 58.8800012 0.0
C 81.9100038 58.8800012 0.0
C 91.3399964 58.8800012 0.0
C 100.7799988 58.8800012 0.0
C 110.2099991 58.8800012 0.0
C 119.6399994 58.8800012 0.0
C 129.0700073 58.8800012 0.0
C 138.5099945 58.8800012 0.0
C 147.9400024 58.8800012 0.0
C 157.3699951 58.8800012 0.0
C 166.8000031 58.8800012 0.0
C 39.4599991 50.7099991 0.0
C 48.8899994 50.7099991 0.0
C 58.3199997 50.7099991 0.0
C 67.7600022 50.7099991 0.0
C 77.1900024 50.7099991 0.0
C 86.6200028 50.7000008 0.0
C 96.0599976 50.7000008 0.0
C 105.4899979 50.7000008 0.0
C 114.9199982 50.7000008 0.0
C 124.3499985 50.7000008 0.0
C 133.7899933 50.7000008 0.0
C 143.2200012 50.7000008 0.0
C 152.6499939 50.7000008 0.0
C 162.0800018 50.7000008 0.0
C 34.7400017 42.5299988 0.0
C 44.1699982 42.5299988 0.0
C 53.5999985 42.5299988 0.0
C 63.0400009 42.5299988 0.0
C 72.4700012 42.5299988 0.0
C 81.9000016 42.5299988 0.0
C 91.3399964 42.5299988 0.0
C 100.7699967 42.5299988 0.0
C 110.199997 42.5299988 0.0
C 119.6299973 42.5299988 0.0
C 129.0700073 42.5299988 0.0
C 138.5 42.5299988 0.0
C 147.9299928 42.5299988 0.0
C 157.3600006 42.5299988 0.0
C 30.0200005 34.3600006 0.0
C 39.4500008 34.3600006 0.0
C 48.8800012 34.3600006 0.0
C 58.3199997 34.3499985 0.0
C 67.75 34.3499985 0.0
C 77.1800003 34.3499985 0.0
C 86.6200028 34.3499985 0.0
C 96.0500031 34.3499985 0.0
C 105.4800034 34.3499985 0.0
C 114.9100038 34.3499985 0.0
C 124.3499985 34.3499985 0.0
C 133.7799988 34.3499985 0.0
C 143.2100067 34.3499985 0.0
C 152.6399994 34.3499985 0.0
C 25.2999992 26.1800003 0.0
C 34.7299996 26.1800003 0.0
C 44.1599999 26.1800003 0.0
C 53.5999985 26.1800003 0.0
C 63.0299988 26.1800003 0.0
C 72.4599991 26.1800003 0.0
C 81.9000016 26.1800003 0.0
C 91.3300018 26.1800003 0.0
C 100.7600022 26.1800003 0.0
C 110.1900024 26.1800003 0.0
C 119.6299973 26.1800003 0.0
C 129.0599976 26.1800003 0.0
C 138.4900055 26.1800003 0.0
C 147.9199982 26.1800003 0.0
C 20.5799999 18.0100002 0.0
C 30.0100002 18.0100002 0.0
C 39.4399987 18.0 0.0
C 48.8800012 18.0 0.0
C 58.3100014 18.0 0.0
C 67.7399979 18.0 0.0
C 77.1800003 18.0 0.0
C 86.6100006 18.0 0.0
C 96.0400009 18.0 0.0
C 105.4700012 18.0 0.0
C 114.9100038 18.0 0.0
C 124.3399964 18.0 0.0
C 133.7700043 18.0 0.0
C 143.199997 18.0 0.0
C 15.8599998 9.8299999 0.0
C 25.2900009 9.8299999 0.0
C 34.7200012 9.8299999 0.0
C 44.1599999 9.8299999 0.0
C 53.5900002 9.8299999 0.0
C 63.0200005 9.8299999 0.0
C 72.4599991 9.8299999 0.0
C 81.8899994 9.8299999 0.0
C 91.3199997 9.8299999 0.0
C 100.75 9.8299999 0.0
C 110.1900024 9.8299999 0.0
C 119.6200028 9.8299999 0.0
C 129.0500031 9.8299999 0.0
C 138.4799958 9.8299999 0.0
C 11.1400003 1.65 0.0
C 20.5699997 1.65 0.0
C 30.0 1.65 0.0
C 39.4399987 1.65 0.0
C 48.869999 1.65 0.0
C 58.2999992 1.65 0.0
C 67.7399979 1.65 0.0
C 77.1699982 1.65 0.0
C 86.5999985 1.65 0.0
C 96.0299988 1.65 0.0
C 105.4700012 1.65 0.0
C 114.9000016 1.65 0.0
C 124.3300018 1.65 0.0
C 133.7599945 1.65 0.0
