# Supplementary material for: Multicomponent gas separation and purification using advanced 2D carbonaceous nanomaterials
Source: RSC Adv. 2020 Jun 25;10(41):24255–64. doi: 10.1039/d0ra04286b (PMC9055103; doi:10.1039/d0ra04286b)
Supplement: RA-010-D0RA04286B-s002 [file RA-010-D0RA04286B-s002.xyz]

4800
Lattice="    198.40000916       0.00000000       0.00000000       0.00000000     115.33999634       0.00000000       0.00000000       0.00000000       0.00000000" Properties=species:S:1:pos:R:3
C 2.6099999 0.68 0.0
C 4.0900002 0.68 0.0
C 4.77 1.86 0.0
C 4.0300002 3.1400001 0.0
C 2.6700001 3.1400001 0.0
C 1.93 1.86 0.0
C 6.04 2.5999999 0.0
C 7.4000001 2.5999999 0.0
C 8.1400003 3.87 0.0
C 7.4600001 5.0599999 0.0
C 5.98 5.0599999 0.0
C 5.3000002 3.87 0.0
C 9.3599997 0.68 0.0
C 10.8299999 0.68 0.0
C 11.5100003 1.86 0.0
C 10.7799998 3.1400001 0.0
C 9.4099999 3.1400001 0.0
C 8.6700001 1.86 0.0
C 12.7799998 2.5999999 0.0
C 14.1499996 2.5999999 0.0
C 14.8800002 3.87 0.0
C 14.1999998 5.0599999 0.0
C 12.7299996 5.0599999 0.0
C 12.04 3.87 0.0
C 16.1000004 0.68 0.0
C 17.5699997 0.68 0.0
C 18.2600002 1.86 0.0
C 17.5200005 3.1400001 0.0
C 16.1499996 3.1400001 0.0
C 15.4200001 1.86 0.0
C 19.5300007 2.5999999 0.0
C 20.8899994 2.5999999 0.0
C 21.6299992 3.87 0.0
C 20.9500008 5.0599999 0.0
C 19.4699993 5.0599999 0.0
C 18.7900009 3.87 0.0
C 22.8400002 0.68 0.0
C 24.3199997 0.68 0.0
C 25.0 1.86 0.0
C 24.2600002 3.1400001 0.0
C 22.8999996 3.1400001 0.0
C 22.1599999 1.86 0.0
C 26.2700005 2.5999999 0.0
C 27.6299992 2.5999999 0.0
C 28.3700009 3.87 0.0
C 27.6900006 5.0599999 0.0
C 26.2099991 5.0599999 0.0
C 25.5300007 3.87 0.0
C 29.5799999 0.68 0.0
C 31.0599995 0.68 0.0
C 31.7399998 1.86 0.0
C 31.0 3.1400001 0.0
C 29.6399994 3.1400001 0.0
C 28.8999996 1.86 0.0
C 33.0099983 2.5999999 0.0
C 34.3800011 2.5999999 0.0
C 35.1100006 3.87 0.0
C 34.4300003 5.0599999 0.0
C 32.9599992 5.0599999 0.0
C 32.2700005 3.87 0.0
C 36.3300018 0.68 0.0
C 37.7999993 0.68 0.0
C 38.4900017 1.86 0.0
C 37.75 3.1400001 0.0
C 36.3800011 3.1400001 0.0
C 35.6500016 1.86 0.0
C 39.75 2.5999999 0.0
C 41.1199989 2.5999999 0.0
C 41.8600006 3.87 0.0
C 41.1699982 5.0599999 0.0
C 39.7000008 5.0599999 0.0
C 39.0200005 3.87 0.0
C 43.0699997 0.68 0.0
C 44.5499993 0.68 0.0
C 45.2299996 1.86 0.0
C 44.4900017 3.1400001 0.0
C 43.1300011 3.1400001 0.0
C 42.3899994 1.86 0.0
C 46.5 2.5999999 0.0
C 47.8600006 2.5999999 0.0
C 48.5999985 3.87 0.0
C 47.9199982 5.0599999 0.0
C 46.4399987 5.0599999 0.0
C 45.7599983 3.87 0.0
C 49.8100014 0.68 0.0
C 51.2900009 0.68 0.0
C 51.9700012 1.86 0.0
C 51.2299996 3.1400001 0.0
C 49.869999 3.1400001 0.0
C 49.1300011 1.86 0.0
C 53.2400017 2.5999999 0.0
C 54.6100006 2.5999999 0.0
C 55.3400002 3.87 0.0
C 54.6599999 5.0599999 0.0
C 53.1899986 5.0599999 0.0
C 52.5 3.87 0.0
C 56.5600014 0.68 0.0
C 58.0299988 0.68 0.0
C 58.7099991 1.86 0.0
C 57.9799996 3.1400001 0.0
C 56.6100006 3.1400001 0.0
C 55.869999 1.86 0.0
C 59.9799996 2.5999999 0.0
C 61.3499985 2.5999999 0.0
C 62.0900002 3.87 0.0
C 61.4000015 5.0599999 0.0
C 59.9300004 5.0599999 0.0
C 59.25 3.87 0.0
C 63.2999992 0.68 0.0
C 64.7699967 0.68 0.0
C 65.4599991 1.86 0.0
C 64.7200012 3.1400001 0.0
C 63.3499985 3.1400001 0.0
C 62.619999 1.86 0.0
C 66.7300034 2.5999999 0.0
C 68.0899963 2.5999999 0.0
C 68.8300019 3.87 0.0
C 68.1500015 5.0599999 0.0
C 66.6699982 5.0599999 0.0
C 65.989998 3.87 0.0
C 70.0400009 0.68 0.0
C 71.5199967 0.68 0.0
C 72.199997 1.86 0.0
C 71.4599991 3.1400001 0.0
C 70.0999985 3.1400001 0.0
C 69.3600006 1.86 0.0
C 73.4700012 2.5999999 0.0
C 74.8300019 2.5999999 0.0
C 75.5699997 3.87 0.0
C 74.8899994 5.0599999 0.0
C 73.4100037 5.0599999 0.0
C 72.7300034 3.87 0.0
C 76.7900009 0.68 0.0
C 78.2600021 0.68 0.0
C 78.9400024 1.86 0.0
C 78.2099991 3.1400001 0.0
C 76.8399964 3.1400001 0.0
C 76.0999985 1.86 0.0
C 80.2099991 2.5999999 0.0
C 81.5800019 2.5999999 0.0
C 82.3099976 3.87 0.0
C 81.6299973 5.0599999 0.0
C 80.1600037 5.0599999 0.0
C 79.4700012 3.87 0.0
C 83.5299988 0.68 0.0
C 85.0 0.68 0.0
C 85.6900025 1.86 0.0
C 84.949997 3.1400001 0.0
C 83.5800019 3.1400001 0.0
C 82.8499986 1.86 0.0
C 86.9599992 2.5999999 0.0
C 88.3199997 2.5999999 0.0
C 89.0599976 3.87 0.0
C 88.3799973 5.0599999 0.0
C 86.9000016 5.0599999 0.0
C 86.2200012 3.87 0.0
C 90.2699967 0.68 0.0
C 91.75 0.68 0.0
C 92.4300003 1.86 0.0
C 91.6900025 3.1400001 0.0
C 90.3300018 3.1400001 0.0
C 89.5899964 1.86 0.0
C 93.699997 2.5999999 0.0
C 95.0599976 2.5999999 0.0
C 95.8000031 3.87 0.0
C 95.1200028 5.0599999 0.0
C 93.6399994 5.0599999 0.0
C 92.9599992 3.87 0.0
C 97.0100021 0.68 0.0
C 98.4899979 0.68 0.0
C 99.1699982 1.86 0.0
C 98.4300003 3.1400001 0.0
C 97.0699997 3.1400001 0.0
C 96.3300018 1.86 0.0
C 100.4400025 2.5999999 0.0
C 101.8099976 2.5999999 0.0
C 102.5400009 3.87 0.0
C 101.8600006 5.0599999 0.0
C 100.3899994 5.0599999 0.0
C 99.699997 3.87 0.0
C 103.7600022 0.68 0.0
C 105.2300034 0.68 0.0
C 105.9199982 1.86 0.0
C 105.1800003 3.1400001 0.0
C 103.8099976 3.1400001 0.0
C 103.0800018 1.86 0.0
C 107.1800003 2.5999999 0.0
C 108.5500031 2.5999999 0.0
C 109.2900009 3.87 0.0
C 108.5999985 5.0599999 0.0
C 107.1299973 5.0599999 0.0
C 106.449997 3.87 0.0
C 110.5 0.68 0.0
C 111.9800034 0.68 0.0
C 112.6600037 1.86 0.0
C 111.9199982 3.1400001 0.0
C 110.5599976 3.1400001 0.0
C 109.8199997 1.86 0.0
C 113.9300004 2.5999999 0.0
C 115.2900009 2.5999999 0.0
C 116.0299988 3.87 0.0
C 115.3499985 5.0599999 0.0
C 113.8700028 5.0599999 0.0
C 113.1900024 3.87 0.0
C 117.2399979 0.68 0.0
C 118.7200012 0.68 0.0
C 119.4000015 1.86 0.0
C 118.6600037 3.1400001 0.0
C 117.3000031 3.1400001 0.0
C 116.5599976 1.86 0.0
C 120.6699982 2.5999999 0.0
C 122.0400009 2.5999999 0.0
C 122.7699967 3.87 0.0
C 122.0899963 5.0599999 0.0
C 120.6200028 5.0599999 0.0
C 119.9300004 3.87 0.0
C 123.989998 0.68 0.0
C 125.4599991 0.68 0.0
C 126.1399994 1.86 0.0
C 125.4100037 3.1400001 0.0
C 124.0400009 3.1400001 0.0
C 123.3000031 1.86 0.0
C 127.4100037 2.5999999 0.0
C 128.7799988 2.5999999 0.0
C 129.5200043 3.87 0.0
C 128.8300019 5.0599999 0.0
C 127.3600006 5.0599999 0.0
C 126.6800003 3.87 0.0
C 130.7299958 0.68 0.0
C 132.199997 0.68 0.0
C 132.8899994 1.86 0.0
C 132.1499939 3.1400001 0.0
C 130.7799988 3.1400001 0.0
C 130.0500031 1.86 0.0
C 134.1600037 2.5999999 0.0
C 135.5200043 2.5999999 0.0
C 136.2599945 3.87 0.0
C 135.5800019 5.0599999 0.0
C 134.1000061 5.0599999 0.0
C 133.4199982 3.87 0.0
C 5.98 6.52 0.0
C 7.4600001 6.52 0.0
C 8.1400003 7.6999998 0.0
C 7.4000001 8.9799996 0.0
C 6.04 8.9799996 0.0
C 5.3000002 7.6999998 0.0
C 9.4099999 8.4399996 0.0
C 10.7799998 8.4399996 0.0
C 11.5100003 9.7100001 0.0
C 10.8299999 10.8999996 0.0
C 9.3599997 10.8999996 0.0
C 8.6700001 9.7100001 0.0
C 12.7299996 6.52 0.0
C 14.1999998 6.52 0.0
C 14.8900004 7.6999998 0.0
C 14.1499996 8.9799996 0.0
C 12.7799998 8.9799996 0.0
C 12.0500002 7.6999998 0.0
C 16.1499996 8.4399996 0.0
C 17.5200005 8.4399996 0.0
C 18.2600002 9.7100001 0.0
C 17.5699997 10.8999996 0.0
C 16.1000004 10.8999996 0.0
C 15.4200001 9.7100001 0.0
C 19.4699993 6.52 0.0
C 20.9500008 6.52 0.0
C 21.6299992 7.6999998 0.0
C 20.8899994 8.9799996 0.0
C 19.5300007 8.9799996 0.0
C 18.7900009 7.6999998 0.0
C 22.8999996 8.4399996 0.0
C 24.2600002 8.4399996 0.0
C 25.0 9.7100001 0.0
C 24.3199997 10.8999996 0.0
C 22.8400002 10.8999996 0.0
C 22.1599999 9.7100001 0.0
C 26.2099991 6.52 0.0
C 27.6900006 6.52 0.0
C 28.3700009 7.6999998 0.0
C 27.6299992 8.9799996 0.0
C 26.2700005 8.9799996 0.0
C 25.5300007 7.6999998 0.0
C 29.6399994 8.4399996 0.0
C 31.0100002 8.4399996 0.0
C 31.7399998 9.7100001 0.0
C 31.0599995 10.8999996 0.0
C 29.5900002 10.8999996 0.0
C 28.8999996 9.7100001 0.0
C 32.9599992 6.52 0.0
C 34.4300003 6.52 0.0
C 35.1100006 7.6999998 0.0
C 34.3800011 8.9799996 0.0
C 33.0099983 8.9799996 0.0
C 32.2700005 7.6999998 0.0
C 36.3800011 8.4399996 0.0
C 37.75 8.4399996 0.0
C 38.4900017 9.7100001 0.0
C 37.7999993 10.8999996 0.0
C 36.3300018 10.8999996 0.0
C 35.6500016 9.7100001 0.0
C 39.7000008 6.52 0.0
C 41.1699982 6.52 0.0
C 41.8600006 7.6999998 0.0
C 41.1199989 8.9799996 0.0
C 39.75 8.9799996 0.0
C 39.0200005 7.6999998 0.0
C 43.1300011 8.4399996 0.0
C 44.4900017 8.4399996 0.0
C 45.2299996 9.7100001 0.0
C 44.5499993 10.8999996 0.0
C 43.0699997 10.8999996 0.0
C 42.3899994 9.7100001 0.0
C 46.4399987 6.52 0.0
C 47.9199982 6.52 0.0
C 48.5999985 7.6999998 0.0
C 47.8600006 8.9799996 0.0
C 46.5 8.9799996 0.0
C 45.7599983 7.6999998 0.0
C 49.869999 8.4399996 0.0
C 51.2299996 8.4399996 0.0
C 51.9700012 9.7100001 0.0
C 51.2900009 10.8999996 0.0
C 49.8100014 10.8999996 0.0
C 49.1300011 9.7100001 0.0
C 53.1899986 6.52 0.0
C 54.6599999 6.52 0.0
C 55.3400002 7.6999998 0.0
C 54.6100006 8.9799996 0.0
C 53.2400017 8.9799996 0.0
C 52.5 7.6999998 0.0
C 56.6100006 8.4399996 0.0
C 57.9799996 8.4399996 0.0
C 58.7099991 9.7100001 0.0
C 58.0299988 10.8999996 0.0
C 56.5600014 10.8999996 0.0
C 55.869999 9.7100001 0.0
C 59.9300004 6.52 0.0
C 61.4000015 6.52 0.0
C 62.0900002 7.6999998 0.0
C 61.3499985 8.9799996 0.0
C 59.9799996 8.9799996 0.0
C 59.25 7.6999998 0.0
C 63.3600006 8.4399996 0.0
C 64.7200012 8.4399996 0.0
C 65.4599991 9.7100001 0.0
C 64.7799988 10.8999996 0.0
C 63.2999992 10.8999996 0.0
C 62.619999 9.7100001 0.0
C 66.6699982 6.52 0.0
C 68.1500015 6.52 0.0
C 68.8300019 7.6999998 0.0
C 68.0899963 8.9799996 0.0
C 66.7300034 8.9799996 0.0
C 65.989998 7.6999998 0.0
C 70.0999985 8.4399996 0.0
C 71.4599991 8.4399996 0.0
C 72.199997 9.7100001 0.0
C 71.5199967 10.8999996 0.0
C 70.0400009 10.8999996 0.0
C 69.3600006 9.7100001 0.0
C 73.4100037 6.52 0.0
C 74.8899994 6.52 0.0
C 75.5699997 7.6999998 0.0
C 74.8300019 8.9799996 0.0
C 73.4700012 8.9799996 0.0
C 72.7300034 7.6999998 0.0
C 76.8399964 8.4399996 0.0
C 78.2099991 8.4399996 0.0
C 78.9400024 9.7100001 0.0
C 78.2600021 10.8999996 0.0
C 76.7900009 10.8999996 0.0
C 76.0999985 9.7100001 0.0
C 80.1600037 6.52 0.0
C 81.6299973 6.52 0.0
C 82.3199997 7.6999998 0.0
C 81.5800019 8.9799996 0.0
C 80.2099991 8.9799996 0.0
C 79.4800034 7.6999998 0.0
C 83.5800019 8.4399996 0.0
C 84.949997 8.4399996 0.0
C 85.6900025 9.7100001 0.0
C 85.0 10.8999996 0.0
C 83.5299988 10.8999996 0.0
C 82.8499986 9.7100001 0.0
C 86.9000016 6.52 0.0
C 88.3799973 6.52 0.0
C 89.0599976 7.6999998 0.0
C 88.3199997 8.9799996 0.0
C 86.9599992 8.9799996 0.0
C 86.2200012 7.6999998 0.0
C 90.3300018 8.4399996 0.0
C 91.6900025 8.4399996 0.0
C 92.4300003 9.7100001 0.0
C 91.75 10.8999996 0.0
C 90.2699967 10.8999996 0.0
C 89.5899964 9.7100001 0.0
C 93.6399994 6.52 0.0
C 95.1200028 6.52 0.0
C 95.8000031 7.6999998 0.0
C 95.0599976 8.9799996 0.0
C 93.699997 8.9799996 0.0
C 92.9599992 7.6999998 0.0
C 97.0699997 8.4399996 0.0
C 98.4400025 8.4399996 0.0
C 99.1699982 9.7100001 0.0
C 98.4899979 10.8999996 0.0
C 97.0199966 10.8999996 0.0
C 96.3300018 9.7100001 0.0
C 100.3899994 6.52 0.0
C 101.8600006 6.52 0.0
C 102.5400009 7.6999998 0.0
C 101.8099976 8.9799996 0.0
C 100.4400025 8.9799996 0.0
C 99.699997 7.6999998 0.0
C 103.8099976 8.4399996 0.0
C 105.1800003 8.4399996 0.0
C 105.9199982 9.7100001 0.0
C 105.2300034 10.8999996 0.0
C 103.7600022 10.8999996 0.0
C 103.0800018 9.7100001 0.0
C 107.1299973 6.52 0.0
C 108.5999985 6.52 0.0
C 109.2900009 7.6999998 0.0
C 108.5500031 8.9799996 0.0
C 107.1800003 8.9799996 0.0
C 106.449997 7.6999998 0.0
C 110.5599976 8.4399996 0.0
C 111.9199982 8.4399996 0.0
C 112.6600037 9.7100001 0.0
C 111.9800034 10.8999996 0.0
C 110.5 10.8999996 0.0
C 109.8199997 9.7100001 0.0
C 113.8700028 6.52 0.0
C 115.3499985 6.52 0.0
C 116.0299988 7.6999998 0.0
C 115.2900009 8.9799996 0.0
C 113.9300004 8.9799996 0.0
C 113.1900024 7.6999998 0.0
C 117.3000031 8.4399996 0.0
C 118.6600037 8.4399996 0.0
C 119.4000015 9.7100001 0.0
C 118.7200012 10.8999996 0.0
C 117.2399979 10.8999996 0.0
C 116.5599976 9.7100001 0.0
C 120.6200028 6.52 0.0
C 122.0899963 6.52 0.0
C 122.7699967 7.6999998 0.0
C 122.0400009 8.9799996 0.0
C 120.6699982 8.9799996 0.0
C 119.9300004 7.6999998 0.0
C 124.0400009 8.4399996 0.0
C 125.4100037 8.4399996 0.0
C 126.1399994 9.7100001 0.0
C 125.4599991 10.8999996 0.0
C 123.989998 10.8999996 0.0
C 123.3000031 9.7100001 0.0
C 127.3600006 6.52 0.0
C 128.8300019 6.52 0.0
C 129.5200043 7.6999998 0.0
C 128.7799988 8.9799996 0.0
C 127.4100037 8.9799996 0.0
C 126.6800003 7.6999998 0.0
C 130.7899933 8.4399996 0.0
C 132.1499939 8.4399996 0.0
C 132.8899994 9.7100001 0.0
C 132.2100067 10.8999996 0.0
C 130.7299958 10.8999996 0.0
C 130.0500031 9.7100001 0.0
C 134.1000061 6.52 0.0
C 135.5800019 6.52 0.0
C 136.2599945 7.6999998 0.0
C 135.5200043 8.9799996 0.0
C 134.1600037 8.9799996 0.0
C 133.4199982 7.6999998 0.0
C 137.5299988 8.4399996 0.0
C 138.8899994 8.4399996 0.0
C 139.6300049 9.7100001 0.0
C 138.949997 10.8999996 0.0
C 137.4700012 10.8999996 0.0
C 136.7899933 9.7100001 0.0
C 9.3599997 12.3599997 0.0
C 10.8299999 12.3599997 0.0
C 11.5100003 13.54 0.0
C 10.7799998 14.8199997 0.0
C 9.4099999 14.8199997 0.0
C 8.6700001 13.54 0.0
C 12.7799998 14.2799997 0.0
C 14.1499996 14.2799997 0.0
C 14.8900004 15.5500002 0.0
C 14.1999998 16.7399998 0.0
C 12.7299996 16.7399998 0.0
C 12.0500002 15.5500002 0.0
C 16.1000004 12.3599997 0.0
C 17.5699997 12.3599997 0.0
C 18.2600002 13.54 0.0
C 17.5200005 14.8199997 0.0
C 16.1499996 14.8199997 0.0
C 15.4200001 13.54 0.0
C 19.5300007 14.2799997 0.0
C 20.8899994 14.2799997 0.0
C 21.6299992 15.5500002 0.0
C 20.9500008 16.7399998 0.0
C 19.4699993 16.7399998 0.0
C 18.7900009 15.5500002 0.0
C 22.8400002 12.3599997 0.0
C 24.3199997 12.3599997 0.0
C 25.0 13.54 0.0
C 24.2600002 14.8199997 0.0
C 22.8999996 14.8199997 0.0
C 22.1599999 13.54 0.0
C 26.2700005 14.2799997 0.0
C 27.6299992 14.2799997 0.0
C 28.3700009 15.5500002 0.0
C 27.6900006 16.7399998 0.0
C 26.2099991 16.7399998 0.0
C 25.5300007 15.5500002 0.0
C 29.5900002 12.3599997 0.0
C 31.0599995 12.3599997 0.0
C 31.7399998 13.54 0.0
C 31.0100002 14.8199997 0.0
C 29.6399994 14.8199997 0.0
C 28.8999996 13.54 0.0
C 33.0099983 14.2799997 0.0
C 34.3800011 14.2799997 0.0
C 35.1100006 15.5500002 0.0
C 34.4300003 16.7399998 0.0
C 32.9599992 16.7399998 0.0
C 32.2700005 15.5500002 0.0
C 36.3300018 12.3599997 0.0
C 37.7999993 12.3599997 0.0
C 38.4900017 13.54 0.0
C 37.75 14.8199997 0.0
C 36.3800011 14.8199997 0.0
C 35.6500016 13.54 0.0
C 39.7599983 14.2799997 0.0
C 41.1199989 14.2799997 0.0
C 41.8600006 15.5500002 0.0
C 41.1800003 16.7399998 0.0
C 39.7000008 16.7399998 0.0
C 39.0200005 15.5500002 0.0
C 43.0699997 12.3599997 0.0
C 44.5499993 12.3599997 0.0
C 45.2299996 13.54 0.0
C 44.4900017 14.8199997 0.0
C 43.1300011 14.8199997 0.0
C 42.3899994 13.54 0.0
C 46.5 14.2799997 0.0
C 47.8600006 14.2799997 0.0
C 48.5999985 15.5500002 0.0
C 47.9199982 16.7399998 0.0
C 46.4399987 16.7399998 0.0
C 45.7599983 15.5500002 0.0
C 49.8100014 12.3599997 0.0
C 51.2900009 12.3599997 0.0
C 51.9700012 13.54 0.0
C 51.2299996 14.8199997 0.0
C 49.869999 14.8199997 0.0
C 49.1300011 13.54 0.0
C 53.2400017 14.2799997 0.0
C 54.6100006 14.2799997 0.0
C 55.3400002 15.5500002 0.0
C 54.6599999 16.7399998 0.0
C 53.1899986 16.7399998 0.0
C 52.5 15.5500002 0.0
C 56.5600014 12.3599997 0.0
C 58.0299988 12.3599997 0.0
C 58.7200012 13.54 0.0
C 57.9799996 14.8199997 0.0
C 56.6100006 14.8199997 0.0
C 55.8800012 13.54 0.0
C 59.9799996 14.2799997 0.0
C 61.3499985 14.2799997 0.0
C 62.0900002 15.5500002 0.0
C 61.4000015 16.7399998 0.0
C 59.9300004 16.7399998 0.0
C 59.25 15.5500002 0.0
C 63.2999992 12.3599997 0.0
C 64.7799988 12.3599997 0.0
C 65.4599991 13.54 0.0
C 64.7200012 14.8199997 0.0
C 63.3600006 14.8199997 0.0
C 62.619999 13.54 0.0
C 66.7300034 14.2799997 0.0
C 68.0899963 14.2799997 0.0
C 68.8300019 15.5500002 0.0
C 68.1500015 16.7399998 0.0
C 66.6699982 16.7399998 0.0
C 65.989998 15.5500002 0.0
C 70.0400009 12.3599997 0.0
C 71.5199967 12.3599997 0.0
C 72.199997 13.54 0.0
C 71.4599991 14.8199997 0.0
C 70.0999985 14.8199997 0.0
C 69.3600006 13.54 0.0
C 73.4700012 14.2799997 0.0
C 74.8399964 14.2799997 0.0
C 75.5699997 15.5500002 0.0
C 74.8899994 16.7399998 0.0
C 73.4199982 16.7399998 0.0
C 72.7300034 15.5500002 0.0
C 76.7900009 12.3599997 0.0
C 78.2600021 12.3599997 0.0
C 78.9400024 13.54 0.0
C 78.2099991 14.8199997 0.0
C 76.8399964 14.8199997 0.0
C 76.0999985 13.54 0.0
C 80.2099991 14.2799997 0.0
C 81.5800019 14.2799997 0.0
C 82.3199997 15.5500002 0.0
C 81.6299973 16.7399998 0.0
C 80.1600037 16.7399998 0.0
C 79.4800034 15.5500002 0.0
C 83.5299988 12.3599997 0.0
C 85.0 12.3599997 0.0
C 85.6900025 13.54 0.0
C 84.949997 14.8199997 0.0
C 83.5800019 14.8199997 0.0
C 82.8499986 13.54 0.0
C 86.9599992 14.2799997 0.0
C 88.3199997 14.2799997 0.0
C 89.0599976 15.5500002 0.0
C 88.3799973 16.7399998 0.0
C 86.9000016 16.7399998 0.0
C 86.2200012 15.5500002 0.0
C 90.2699967 12.3599997 0.0
C 91.75 12.3599997 0.0
C 92.4300003 13.54 0.0
C 91.6900025 14.8199997 0.0
C 90.3300018 14.8199997 0.0
C 89.5899964 13.54 0.0
C 93.699997 14.2799997 0.0
C 95.0599976 14.2799997 0.0
C 95.8000031 15.5500002 0.0
C 95.1200028 16.7399998 0.0
C 93.6399994 16.7399998 0.0
C 92.9599992 15.5500002 0.0
C 97.0199966 12.3599997 0.0
C 98.4899979 12.3599997 0.0
C 99.1699982 13.54 0.0
C 98.4400025 14.8199997 0.0
C 97.0699997 14.8199997 0.0
C 96.3300018 13.54 0.0
C 100.4400025 14.2799997 0.0
C 101.8099976 14.2799997 0.0
C 102.5400009 15.5500002 0.0
C 101.8600006 16.7399998 0.0
C 100.3899994 16.7399998 0.0
C 99.699997 15.5500002 0.0
C 103.7600022 12.3599997 0.0
C 105.2300034 12.3599997 0.0
C 105.9199982 13.54 0.0
C 105.1800003 14.8199997 0.0
C 103.8099976 14.8199997 0.0
C 103.0800018 13.54 0.0
C 107.1900024 14.2799997 0.0
C 108.5500031 14.2799997 0.0
C 109.2900009 15.5500002 0.0
C 108.6100006 16.7399998 0.0
C 107.1299973 16.7399998 0.0
C 106.449997 15.5500002 0.0
C 110.5 12.3599997 0.0
C 111.9800034 12.3599997 0.0
C 112.6600037 13.54 0.0
C 111.9199982 14.8199997 0.0
C 110.5599976 14.8199997 0.0
C 109.8199997 13.54 0.0
C 113.9300004 14.2799997 0.0
C 115.2900009 14.2799997 0.0
C 116.0299988 15.5500002 0.0
C 115.3499985 16.7399998 0.0
C 113.8700028 16.7399998 0.0
C 113.1900024 15.5500002 0.0
C 117.2399979 12.3599997 0.0
C 118.7200012 12.3599997 0.0
C 119.4000015 13.54 0.0
C 118.6600037 14.8199997 0.0
C 117.3000031 14.8199997 0.0
C 116.5599976 13.54 0.0
C 120.6699982 14.2799997 0.0
C 122.0400009 14.2799997 0.0
C 122.7699967 15.5500002 0.0
C 122.0899963 16.7399998 0.0
C 120.6200028 16.7399998 0.0
C 119.9300004 15.5500002 0.0
C 123.989998 12.3599997 0.0
C 125.4599991 12.3599997 0.0
C 126.1500015 13.54 0.0
C 125.4100037 14.8199997 0.0
C 124.0400009 14.8199997 0.0
C 123.3099976 13.54 0.0
C 127.4100037 14.2799997 0.0
C 128.7799988 14.2799997 0.0
C 129.5200043 15.5500002 0.0
C 128.8300019 16.7399998 0.0
C 127.3600006 16.7399998 0.0
C 126.6800003 15.5500002 0.0
C 130.7299958 12.3599997 0.0
C 132.2100067 12.3599997 0.0
C 132.8899994 13.54 0.0
C 132.1499939 14.8199997 0.0
C 130.7899933 14.8199997 0.0
C 130.0500031 13.54 0.0
C 134.1600037 14.2799997 0.0
C 135.5200043 14.2799997 0.0
C 136.2599945 15.5500002 0.0
C 135.5800019 16.7399998 0.0
C 134.1000061 16.7399998 0.0
C 133.4199982 15.5500002 0.0
C 137.4700012 12.3599997 0.0
C 138.949997 12.3599997 0.0
C 139.6300049 13.54 0.0
C 138.8899994 14.8199997 0.0
C 137.5299988 14.8199997 0.0
C 136.7899933 13.54 0.0
C 140.899994 14.2799997 0.0
C 142.2700043 14.2799997 0.0
C 143.0 15.5500002 0.0
C 142.3200073 16.7399998 0.0
C 140.8500062 16.7399998 0.0
C 140.1600037 15.5500002 0.0
C 12.7299996 18.2000008 0.0
C 14.1999998 18.2000008 0.0
C 14.8900004 19.3799992 0.0
C 14.1499996 20.6599999 0.0
C 12.7799998 20.6599999 0.0
C 12.0500002 19.3799992 0.0
C 16.1599999 20.1200008 0.0
C 17.5200005 20.1200008 0.0
C 18.2600002 21.3899994 0.0
C 17.5799999 22.5799999 0.0
C 16.1000004 22.5799999 0.0
C 15.4200001 21.3899994 0.0
C 19.4699993 18.2000008 0.0
C 20.9500008 18.2000008 0.0
C 21.6299992 19.3799992 0.0
C 20.8899994 20.6599999 0.0
C 19.5300007 20.6599999 0.0
C 18.7900009 19.3799992 0.0
C 22.8999996 20.1200008 0.0
C 24.2600002 20.1200008 0.0
C 25.0 21.3899994 0.0
C 24.3199997 22.5799999 0.0
C 22.8400002 22.5799999 0.0
C 22.1599999 21.3899994 0.0
C 26.2099991 18.2000008 0.0
C 27.6900006 18.2000008 0.0
C 28.3700009 19.3799992 0.0
C 27.6299992 20.6599999 0.0
C 26.2700005 20.6599999 0.0
C 25.5300007 19.3799992 0.0
C 29.6399994 20.1200008 0.0
C 31.0100002 20.1200008 0.0
C 31.7399998 21.3899994 0.0
C 31.0599995 22.5799999 0.0
C 29.5900002 22.5799999 0.0
C 28.8999996 21.3899994 0.0
C 32.9599992 18.2000008 0.0
C 34.4300003 18.2000008 0.0
C 35.1199989 19.3799992 0.0
C 34.3800011 20.6599999 0.0
C 33.0099983 20.6599999 0.0
C 32.2799988 19.3799992 0.0
C 36.3800011 20.1200008 0.0
C 37.75 20.1200008 0.0
C 38.4900017 21.3899994 0.0
C 37.7999993 22.5799999 0.0
C 36.3300018 22.5799999 0.0
C 35.6500016 21.3899994 0.0
C 39.7000008 18.2000008 0.0
C 41.1800003 18.2000008 0.0
C 41.8600006 19.3799992 0.0
C 41.1199989 20.6599999 0.0
C 39.7599983 20.6599999 0.0
C 39.0200005 19.3799992 0.0
C 43.1300011 20.1200008 0.0
C 44.4900017 20.1200008 0.0
C 45.2299996 21.3899994 0.0
C 44.5499993 22.5799999 0.0
C 43.0699997 22.5799999 0.0
C 42.3899994 21.3899994 0.0
C 46.4399987 18.2000008 0.0
C 47.9199982 18.2000008 0.0
C 48.5999985 19.3799992 0.0
C 47.8600006 20.6599999 0.0
C 46.5 20.6599999 0.0
C 45.7599983 19.3799992 0.0
C 49.869999 20.1200008 0.0
C 51.2400017 20.1200008 0.0
C 51.9700012 21.3899994 0.0
C 51.2900009 22.5799999 0.0
C 49.8199997 22.5799999 0.0
C 49.1300011 21.3899994 0.0
C 53.1899986 18.2000008 0.0
C 54.6599999 18.2000008 0.0
C 55.3400002 19.3799992 0.0
C 54.6100006 20.6599999 0.0
C 53.2400017 20.6599999 0.0
C 52.5 19.3799992 0.0
C 56.6100006 20.1200008 0.0
C 57.9799996 20.1200008 0.0
C 58.7200012 21.3899994 0.0
C 58.0299988 22.5799999 0.0
C 56.5600014 22.5799999 0.0
C 55.8800012 21.3899994 0.0
C 59.9300004 18.2000008 0.0
C 61.4000015 18.2000008 0.0
C 62.0900002 19.3799992 0.0
C 61.3499985 20.6599999 0.0
C 59.9799996 20.6599999 0.0
C 59.25 19.3799992 0.0
C 63.3600006 20.1200008 0.0
C 64.7200012 20.1200008 0.0
C 65.4599991 21.3899994 0.0
C 64.7799988 22.5799999 0.0
C 63.2999992 22.5799999 0.0
C 62.619999 21.3899994 0.0
C 66.6699982 18.2000008 0.0
C 68.1500015 18.2000008 0.0
C 68.8300019 19.3799992 0.0
C 68.0899963 20.6599999 0.0
C 66.7300034 20.6599999 0.0
C 65.989998 19.3799992 0.0
C 70.0999985 20.1200008 0.0
C 71.4599991 20.1200008 0.0
C 72.199997 21.3899994 0.0
C 71.5199967 22.5799999 0.0
C 70.0400009 22.5799999 0.0
C 69.3600006 21.3899994 0.0
C 73.4199982 18.2000008 0.0
C 74.8899994 18.2000008 0.0
C 75.5699997 19.3799992 0.0
C 74.8399964 20.6599999 0.0
C 73.4700012 20.6599999 0.0
C 72.7300034 19.3799992 0.0
C 76.8399964 20.1200008 0.0
C 78.2099991 20.1200008 0.0
C 78.9400024 21.3899994 0.0
C 78.2600021 22.5799999 0.0
C 76.7900009 22.5799999 0.0
C 76.0999985 21.3899994 0.0
C 80.1600037 18.2000008 0.0
C 81.6299973 18.2000008 0.0
C 82.3199997 19.3799992 0.0
C 81.5800019 20.6599999 0.0
C 80.2099991 20.6599999 0.0
C 79.4800034 19.3799992 0.0
C 83.5899964 20.1200008 0.0
C 84.949997 20.1200008 0.0
C 85.6900025 21.3899994 0.0
C 85.0100021 22.5799999 0.0
C 83.5299988 22.5799999 0.0
C 82.8499986 21.3899994 0.0
C 86.9000016 18.2000008 0.0
C 88.3799973 18.2000008 0.0
C 89.0599976 19.3799992 0.0
C 88.3199997 20.6599999 0.0
C 86.9599992 20.6599999 0.0
C 86.2200012 19.3799992 0.0
C 90.3300018 20.1200008 0.0
C 91.6900025 20.1200008 0.0
C 92.4300003 21.3899994 0.0
C 91.75 22.5799999 0.0
C 90.2699967 22.5799999 0.0
C 89.5899964 21.3899994 0.0
C 93.6399994 18.2000008 0.0
C 95.1200028 18.2000008 0.0
C 95.8000031 19.3799992 0.0
C 95.0599976 20.6599999 0.0
C 93.699997 20.6599999 0.0
C 92.9599992 19.3799992 0.0
C 97.0699997 20.1200008 0.0
C 98.4400025 20.1200008 0.0
C 99.1699982 21.3899994 0.0
C 98.4899979 22.5799999 0.0
C 97.0199966 22.5799999 0.0
C 96.3300018 21.3899994 0.0
C 100.3899994 18.2000008 0.0
C 101.8600006 18.2000008 0.0
C 102.5500031 19.3799992 0.0
C 101.8099976 20.6599999 0.0
C 100.4400025 20.6599999 0.0
C 99.7099991 19.3799992 0.0
C 103.8099976 20.1200008 0.0
C 105.1800003 20.1200008 0.0
C 105.9199982 21.3899994 0.0
C 105.2300034 22.5799999 0.0
C 103.7600022 22.5799999 0.0
C 103.0800018 21.3899994 0.0
C 107.1299973 18.2000008 0.0
C 108.6100006 18.2000008 0.0
C 109.2900009 19.3799992 0.0
C 108.5500031 20.6599999 0.0
C 107.1900024 20.6599999 0.0
C 106.449997 19.3799992 0.0
C 110.5599976 20.1200008 0.0
C 111.9199982 20.1200008 0.0
C 112.6600037 21.3899994 0.0
C 111.9800034 22.5799999 0.0
C 110.5 22.5799999 0.0
C 109.8199997 21.3899994 0.0
C 113.8700028 18.2000008 0.0
C 115.3499985 18.2000008 0.0
C 116.0299988 19.3799992 0.0
C 115.2900009 20.6599999 0.0
C 113.9300004 20.6599999 0.0
C 113.1900024 19.3799992 0.0
C 117.3000031 20.1200008 0.0
C 118.6699982 20.1200008 0.0
C 119.4000015 21.3899994 0.0
C 118.7200012 22.5799999 0.0
C 117.25 22.5799999 0.0
C 116.5599976 21.3899994 0.0
C 120.6200028 18.2000008 0.0
C 122.0899963 18.2000008 0.0
C 122.7699967 19.3799992 0.0
C 122.0400009 20.6599999 0.0
C 120.6699982 20.6599999 0.0
C 119.9300004 19.3799992 0.0
C 124.0400009 20.1200008 0.0
C 125.4100037 20.1200008 0.0
C 126.1500015 21.3899994 0.0
C 125.4599991 22.5799999 0.0
C 123.989998 22.5799999 0.0
C 123.3099976 21.3899994 0.0
C 127.3600006 18.2000008 0.0
C 128.8300019 18.2000008 0.0
C 129.5200043 19.3799992 0.0
C 128.7799988 20.6599999 0.0
C 127.4100037 20.6599999 0.0
C 126.6800003 19.3799992 0.0
C 130.7899933 20.1200008 0.0
C 132.1499939 20.1200008 0.0
C 132.8899994 21.3899994 0.0
C 132.2100067 22.5799999 0.0
C 130.7299958 22.5799999 0.0
C 130.0500031 21.3899994 0.0
C 134.1000061 18.2000008 0.0
C 135.5800019 18.2000008 0.0
C 136.2599945 19.3799992 0.0
C 135.5200043 20.6599999 0.0
C 134.1600037 20.6599999 0.0
C 133.4199982 19.3799992 0.0
C 137.5299988 20.1200008 0.0
C 138.8899994 20.1200008 0.0
C 139.6300049 21.3899994 0.0
C 138.949997 22.5799999 0.0
C 137.4700012 22.5799999 0.0
C 136.7899933 21.3899994 0.0
C 140.8500062 18.2000008 0.0
C 142.3200073 18.2000008 0.0
C 143.0 19.3799992 0.0
C 142.2700043 20.6599999 0.0
C 140.899994 20.6599999 0.0
C 140.1600037 19.3799992 0.0
C 144.2700043 20.1200008 0.0
C 145.6399994 20.1200008 0.0
C 146.3699951 21.3899994 0.0
C 145.6900025 22.5799999 0.0
C 144.2200012 22.5799999 0.0
C 143.5299988 21.3899994 0.0
C 16.1000004 24.0400009 0.0
C 17.5799999 24.0400009 0.0
C 18.2600002 25.2199993 0.0
C 17.5200005 26.5 0.0
C 16.1599999 26.5 0.0
C 15.4200001 25.2199993 0.0
C 19.5300007 25.9599992 0.0
C 20.8899994 25.9599992 0.0
C 21.6299992 27.2299996 0.0
C 20.9500008 28.4200001 0.0
C 19.4699993 28.4200001 0.0
C 18.7900009 27.2299996 0.0
C 22.8400002 24.0400009 0.0
C 24.3199997 24.0400009 0.0
C 25.0 25.2199993 0.0
C 24.2600002 26.5 0.0
C 22.8999996 26.5 0.0
C 22.1599999 25.2199993 0.0
C 26.2700005 25.9599992 0.0
C 27.6399994 25.9599992 0.0
C 28.3700009 27.2299996 0.0
C 27.6900006 28.4200001 0.0
C 26.2199993 28.4200001 0.0
C 25.5300007 27.2299996 0.0
C 29.5900002 24.0400009 0.0
C 31.0599995 24.0400009 0.0
C 31.7399998 25.2199993 0.0
C 31.0100002 26.5 0.0
C 29.6399994 26.5 0.0
C 28.8999996 25.2199993 0.0
C 33.0099983 25.9599992 0.0
C 34.3800011 25.9599992 0.0
C 35.1199989 27.2299996 0.0
C 34.4300003 28.4200001 0.0
C 32.9599992 28.4200001 0.0
C 32.2799988 27.2299996 0.0
C 36.3300018 24.0400009 0.0
C 37.7999993 24.0400009 0.0
C 38.4900017 25.2199993 0.0
C 37.75 26.5 0.0
C 36.3800011 26.5 0.0
C 35.6500016 25.2199993 0.0
C 39.7599983 25.9599992 0.0
C 41.1199989 25.9599992 0.0
C 41.8600006 27.2299996 0.0
C 41.1800003 28.4200001 0.0
C 39.7000008 28.4200001 0.0
C 39.0200005 27.2299996 0.0
C 43.0699997 24.0400009 0.0
C 44.5499993 24.0400009 0.0
C 45.2299996 25.2199993 0.0
C 44.4900017 26.5 0.0
C 43.1300011 26.5 0.0
C 42.3899994 25.2199993 0.0
C 46.5 25.9599992 0.0
C 47.8600006 25.9599992 0.0
C 48.5999985 27.2299996 0.0
C 47.9199982 28.4200001 0.0
C 46.4399987 28.4200001 0.0
C 45.7599983 27.2299996 0.0
C 49.8199997 24.0400009 0.0
C 51.2900009 24.0400009 0.0
C 51.9700012 25.2199993 0.0
C 51.2400017 26.5 0.0
C 49.869999 26.5 0.0
C 49.1300011 25.2199993 0.0
C 53.2400017 25.9599992 0.0
C 54.6100006 25.9599992 0.0
C 55.3400002 27.2299996 0.0
C 54.6599999 28.4200001 0.0
C 53.1899986 28.4200001 0.0
C 52.5 27.2299996 0.0
C 56.5600014 24.0400009 0.0
C 58.0299988 24.0400009 0.0
C 58.7200012 25.2199993 0.0
C 57.9799996 26.5 0.0
C 56.6100006 26.5 0.0
C 55.8800012 25.2199993 0.0
C 59.9900018 25.9599992 0.0
C 61.3499985 25.9599992 0.0
C 62.0900002 27.2299996 0.0
C 61.4099999 28.4200001 0.0
C 59.9300004 28.4200001 0.0
C 59.25 27.2299996 0.0
C 63.2999992 24.0400009 0.0
C 64.7799988 24.0400009 0.0
C 65.4599991 25.2199993 0.0
C 64.7200012 26.5 0.0
C 63.3600006 26.5 0.0
C 62.619999 25.2199993 0.0
C 66.7300034 25.9599992 0.0
C 68.0899963 25.9599992 0.0
C 68.8300019 27.2299996 0.0
C 68.1500015 28.4200001 0.0
C 66.6699982 28.4200001 0.0
C 65.989998 27.2299996 0.0
C 70.0400009 24.0400009 0.0
C 71.5199967 24.0400009 0.0
C 72.199997 25.2199993 0.0
C 71.4599991 26.5 0.0
C 70.0999985 26.5 0.0
C 69.3600006 25.2199993 0.0
C 73.4700012 25.9599992 0.0
C 74.8399964 25.9599992 0.0
C 75.5699997 27.2299996 0.0
C 74.8899994 28.4200001 0.0
C 73.4199982 28.4200001 0.0
C 72.7300034 27.2299996 0.0
C 76.7900009 24.0400009 0.0
C 78.2600021 24.0400009 0.0
C 78.949997 25.2199993 0.0
C 78.2099991 26.5 0.0
C 76.8399964 26.5 0.0
C 76.1100006 25.2199993 0.0
C 80.2099991 25.9599992 0.0
C 81.5800019 25.9599992 0.0
C 82.3199997 27.2299996 0.0
C 81.6299973 28.4200001 0.0
C 80.1600037 28.4200001 0.0
C 79.4800034 27.2299996 0.0
C 83.5299988 24.0400009 0.0
C 85.0100021 24.0400009 0.0
C 85.6900025 25.2199993 0.0
C 84.949997 26.5 0.0
C 83.5899964 26.5 0.0
C 82.8499986 25.2199993 0.0
C 86.9599992 25.9599992 0.0
C 88.3199997 25.9599992 0.0
C 89.0599976 27.2299996 0.0
C 88.3799973 28.4200001 0.0
C 86.9000016 28.4200001 0.0
C 86.2200012 27.2299996 0.0
C 90.2699967 24.0400009 0.0
C 91.75 24.0400009 0.0
C 92.4300003 25.2199993 0.0
C 91.6900025 26.5 0.0
C 90.3300018 26.5 0.0
C 89.5899964 25.2199993 0.0
C 93.699997 25.9599992 0.0
C 95.0699997 25.9599992 0.0
C 95.8000031 27.2299996 0.0
C 95.1200028 28.4200001 0.0
C 93.6500016 28.4200001 0.0
C 92.9599992 27.2299996 0.0
C 97.0199966 24.0400009 0.0
C 98.4899979 24.0400009 0.0
C 99.1699982 25.2199993 0.0
C 98.4400025 26.5 0.0
C 97.0699997 26.5 0.0
C 96.3300018 25.2199993 0.0
C 100.4400025 25.9599992 0.0
C 101.8099976 25.9599992 0.0
C 102.5500031 27.2299996 0.0
C 101.8600006 28.4200001 0.0
C 100.3899994 28.4200001 0.0
C 99.7099991 27.2299996 0.0
C 103.7600022 24.0400009 0.0
C 105.2300034 24.0400009 0.0
C 105.9199982 25.2199993 0.0
C 105.1800003 26.5 0.0
C 103.8099976 26.5 0.0
C 103.0800018 25.2199993 0.0
C 107.1900024 25.9599992 0.0
C 108.5500031 25.9599992 0.0
C 109.2900009 27.2299996 0.0
C 108.6100006 28.4200001 0.0
C 107.1299973 28.4200001 0.0
C 106.449997 27.2299996 0.0
C 110.5 24.0400009 0.0
C 111.9800034 24.0400009 0.0
C 112.6600037 25.2199993 0.0
C 111.9199982 26.5 0.0
C 110.5599976 26.5 0.0
C 109.8199997 25.2199993 0.0
C 113.9300004 25.9599992 0.0
C 115.2900009 25.9599992 0.0
C 116.0299988 27.2299996 0.0
C 115.3499985 28.4200001 0.0
C 113.8700028 28.4200001 0.0
C 113.1900024 27.2299996 0.0
C 117.25 24.0400009 0.0
C 118.7200012 24.0400009 0.0
C 119.4000015 25.2199993 0.0
C 118.6699982 26.5 0.0
C 117.3000031 26.5 0.0
C 116.5599976 25.2199993 0.0
C 120.6699982 25.9599992 0.0
C 122.0400009 25.9599992 0.0
C 122.7699967 27.2299996 0.0
C 122.0899963 28.4200001 0.0
C 120.6200028 28.4200001 0.0
C 119.9300004 27.2299996 0.0
C 123.989998 24.0400009 0.0
C 125.4599991 24.0400009 0.0
C 126.1500015 25.2199993 0.0
C 125.4100037 26.5 0.0
C 124.0400009 26.5 0.0
C 123.3099976 25.2199993 0.0
C 127.4199982 25.9599992 0.0
C 128.7799988 25.9599992 0.0
C 129.5200043 27.2299996 0.0
C 128.8399964 28.4200001 0.0
C 127.3600006 28.4200001 0.0
C 126.6800003 27.2299996 0.0
C 130.7299958 24.0400009 0.0
C 132.2100067 24.0400009 0.0
C 132.8899994 25.2199993 0.0
C 132.1499939 26.5 0.0
C 130.7899933 26.5 0.0
C 130.0500031 25.2199993 0.0
C 134.1600037 25.9599992 0.0
C 135.5200043 25.9599992 0.0
C 136.2599945 27.2299996 0.0
C 135.5800019 28.4200001 0.0
C 134.1000061 28.4200001 0.0
C 133.4199982 27.2299996 0.0
C 137.4700012 24.0400009 0.0
C 138.949997 24.0400009 0.0
C 139.6300049 25.2199993 0.0
C 138.8899994 26.5 0.0
C 137.5299988 26.5 0.0
C 136.7899933 25.2199993 0.0
C 140.899994 25.9599992 0.0
C 142.2700043 25.9599992 0.0
C 143.0 27.2299996 0.0
C 142.3200073 28.4200001 0.0
C 140.8500062 28.4200001 0.0
C 140.1600037 27.2299996 0.0
C 144.2200012 24.0400009 0.0
C 145.6900025 24.0400009 0.0
C 146.3800049 25.2199993 0.0
C 145.6399994 26.5 0.0
C 144.2700043 26.5 0.0
C 143.5399933 25.2199993 0.0
C 147.6399994 25.9599992 0.0
C 149.0099945 25.9599992 0.0
C 149.75 27.2299996 0.0
C 149.0599976 28.4200001 0.0
C 147.5899964 28.4200001 0.0
C 146.9100038 27.2299996 0.0
C 19.4699993 29.8799992 0.0
C 20.9500008 29.8799992 0.0
C 21.6299992 31.0599995 0.0
C 20.8899994 32.3400002 0.0
C 19.5300007 32.3400002 0.0
C 18.7900009 31.0599995 0.0
C 22.8999996 31.7999993 0.0
C 24.2600002 31.7999993 0.0
C 25.0 33.0699997 0.0
C 24.3199997 34.2599983 0.0
C 22.8400002 34.2599983 0.0
C 22.1599999 33.0699997 0.0
C 26.2199993 29.8799992 0.0
C 27.6900006 29.8799992 0.0
C 28.3700009 31.0599995 0.0
C 27.6399994 32.3400002 0.0
C 26.2700005 32.3400002 0.0
C 25.5300007 31.0599995 0.0
C 29.6399994 31.7999993 0.0
C 31.0100002 31.7999993 0.0
C 31.7399998 33.0699997 0.0
C 31.0599995 34.2599983 0.0
C 29.5900002 34.2599983 0.0
C 28.8999996 33.0699997 0.0
C 32.9599992 29.8799992 0.0
C 34.4300003 29.8799992 0.0
C 35.1199989 31.0599995 0.0
C 34.3800011 32.3400002 0.0
C 33.0099983 32.3400002 0.0
C 32.2799988 31.0599995 0.0
C 36.3899994 31.7999993 0.0
C 37.75 31.7999993 0.0
C 38.4900017 33.0699997 0.0
C 37.8100014 34.2599983 0.0
C 36.3300018 34.2599983 0.0
C 35.6500016 33.0699997 0.0
C 39.7000008 29.8799992 0.0
C 41.1800003 29.8799992 0.0
C 41.8600006 31.0599995 0.0
C 41.1199989 32.3400002 0.0
C 39.7599983 32.3400002 0.0
C 39.0200005 31.0599995 0.0
C 43.1300011 31.7999993 0.0
C 44.4900017 31.7999993 0.0
C 45.2299996 33.0699997 0.0
C 44.5499993 34.2599983 0.0
C 43.0699997 34.2599983 0.0
C 42.3899994 33.0699997 0.0
C 46.4399987 29.8799992 0.0
C 47.9199982 29.8799992 0.0
C 48.5999985 31.0599995 0.0
C 47.8600006 32.3400002 0.0
C 46.5 32.3400002 0.0
C 45.7599983 31.0599995 0.0
C 49.869999 31.7999993 0.0
C 51.2400017 31.7999993 0.0
C 51.9700012 33.0699997 0.0
C 51.2900009 34.2599983 0.0
C 49.8199997 34.2599983 0.0
C 49.1300011 33.0699997 0.0
C 53.1899986 29.8799992 0.0
C 54.6599999 29.8799992 0.0
C 55.3499985 31.0599995 0.0
C 54.6100006 32.3400002 0.0
C 53.2400017 32.3400002 0.0
C 52.5099983 31.0599995 0.0
C 56.6100006 31.7999993 0.0
C 57.9799996 31.7999993 0.0
C 58.7200012 33.0699997 0.0
C 58.0299988 34.2599983 0.0
C 56.5600014 34.2599983 0.0
C 55.8800012 33.0699997 0.0
C 59.9300004 29.8799992 0.0
C 61.4099999 29.8799992 0.0
C 62.0900002 31.0599995 0.0
C 61.3499985 32.3400002 0.0
C 59.9900018 32.3400002 0.0
C 59.25 31.0599995 0.0
C 63.3600006 31.7999993 0.0
C 64.7200012 31.7999993 0.0
C 65.4599991 33.0699997 0.0
C 64.7799988 34.2599983 0.0
C 63.2999992 34.2599983 0.0
C 62.619999 33.0699997 0.0
C 66.6699982 29.8799992 0.0
C 68.1500015 29.8799992 0.0
C 68.8300019 31.0599995 0.0
C 68.0899963 32.3400002 0.0
C 66.7300034 32.3400002 0.0
C 65.989998 31.0599995 0.0
C 70.0999985 31.7999993 0.0
C 71.4700012 31.7999993 0.0
C 72.199997 33.0699997 0.0
C 71.5199967 34.2599983 0.0
C 70.0500031 34.2599983 0.0
C 69.3600006 33.0699997 0.0
C 73.4199982 29.8799992 0.0
C 74.8899994 29.8799992 0.0
C 75.5699997 31.0599995 0.0
C 74.8399964 32.3400002 0.0
C 73.4700012 32.3400002 0.0
C 72.7300034 31.0599995 0.0
C 76.8399964 31.7999993 0.0
C 78.2099991 31.7999993 0.0
C 78.949997 33.0699997 0.0
C 78.2600021 34.2599983 0.0
C 76.7900009 34.2599983 0.0
C 76.1100006 33.0699997 0.0
C 80.1600037 29.8799992 0.0
C 81.6299973 29.8799992 0.0
C 82.3199997 31.0599995 0.0
C 81.5800019 32.3400002 0.0
C 80.2099991 32.3400002 0.0
C 79.4800034 31.0599995 0.0
C 83.5899964 31.7999993 0.0
C 84.949997 31.7999993 0.0
C 85.6900025 33.0699997 0.0
C 85.0100021 34.2599983 0.0
C 83.5299988 34.2599983 0.0
C 82.8499986 33.0699997 0.0
C 86.9000016 29.8799992 0.0
C 88.3799973 29.8799992 0.0
C 89.0599976 31.0599995 0.0
C 88.3199997 32.3400002 0.0
C 86.9599992 32.3400002 0.0
C 86.2200012 31.0599995 0.0
C 90.3300018 31.7999993 0.0
C 91.6900025 31.7999993 0.0
C 92.4300003 33.0699997 0.0
C 91.75 34.2599983 0.0
C 90.2699967 34.2599983 0.0
C 89.5899964 33.0699997 0.0
C 93.6500016 29.8799992 0.0
C 95.1200028 29.8799992 0.0
C 95.8000031 31.0599995 0.0
C 95.0699997 32.3400002 0.0
C 93.699997 32.3400002 0.0
C 92.9599992 31.0599995 0.0
C 97.0699997 31.7999993 0.0
C 98.4400025 31.7999993 0.0
C 99.1699982 33.0699997 0.0
C 98.4899979 34.2599983 0.0
C 97.0199966 34.2599983 0.0
C 96.3300018 33.0699997 0.0
C 100.3899994 29.8799992 0.0
C 101.8600006 29.8799992 0.0
C 102.5500031 31.0599995 0.0
C 101.8099976 32.3400002 0.0
C 100.4400025 32.3400002 0.0
C 99.7099991 31.0599995 0.0
C 103.8199997 31.7999993 0.0
C 105.1800003 31.7999993 0.0
C 105.9199982 33.0699997 0.0
C 105.2399979 34.2599983 0.0
C 103.7600022 34.2599983 0.0
C 103.0800018 33.0699997 0.0
C 107.1299973 29.8799992 0.0
C 108.6100006 29.8799992 0.0
C 109.2900009 31.0599995 0.0
C 108.5500031 32.3400002 0.0
C 107.1900024 32.3400002 0.0
C 106.449997 31.0599995 0.0
C 110.5599976 31.7999993 0.0
C 111.9199982 31.7999993 0.0
C 112.6600037 33.0699997 0.0
C 111.9800034 34.2599983 0.0
C 110.5 34.2599983 0.0
C 109.8199997 33.0699997 0.0
C 113.8700028 29.8799992 0.0
C 115.3499985 29.8799992 0.0
C 116.0299988 31.0599995 0.0
C 115.2900009 32.3400002 0.0
C 113.9300004 32.3400002 0.0
C 113.1900024 31.0599995 0.0
C 117.3000031 31.7999993 0.0
C 118.6699982 31.7999993 0.0
C 119.4000015 33.0699997 0.0
C 118.7200012 34.2599983 0.0
C 117.25 34.2599983 0.0
C 116.5599976 33.0699997 0.0
C 120.6200028 29.8799992 0.0
C 122.0899963 29.8799992 0.0
C 122.7799988 31.0599995 0.0
C 122.0400009 32.3400002 0.0
C 120.6699982 32.3400002 0.0
C 119.9400024 31.0599995 0.0
C 124.0400009 31.7999993 0.0
C 125.4100037 31.7999993 0.0
C 126.1500015 33.0699997 0.0
C 125.4599991 34.2599983 0.0
C 123.989998 34.2599983 0.0
C 123.3099976 33.0699997 0.0
C 127.3600006 29.8799992 0.0
C 128.8399964 29.8799992 0.0
C 129.5200043 31.0599995 0.0
C 128.7799988 32.3400002 0.0
C 127.4199982 32.3400002 0.0
C 126.6800003 31.0599995 0.0
C 130.7899933 31.7999993 0.0
C 132.1499939 31.7999993 0.0
C 132.8899994 33.0699997 0.0
C 132.2100067 34.2599983 0.0
C 130.7299958 34.2599983 0.0
C 130.0500031 33.0699997 0.0
C 134.1000061 29.8799992 0.0
C 135.5800019 29.8799992 0.0
C 136.2599945 31.0599995 0.0
C 135.5200043 32.3400002 0.0
C 134.1600037 32.3400002 0.0
C 133.4199982 31.0599995 0.0
C 137.5299988 31.7999993 0.0
C 138.899994 31.7999993 0.0
C 139.6300049 33.0699997 0.0
C 138.949997 34.2599983 0.0
C 137.4799958 34.2599983 0.0
C 136.7899933 33.0699997 0.0
C 140.8500062 29.8799992 0.0
C 142.3200073 29.8799992 0.0
C 143.0 31.0599995 0.0
C 142.2700043 32.3400002 0.0
C 140.899994 32.3400002 0.0
C 140.1600037 31.0599995 0.0
C 144.2700043 31.7999993 0.0
C 145.6399994 31.7999993 0.0
C 146.3800049 33.0699997 0.0
C 145.6900025 34.2599983 0.0
C 144.2200012 34.2599983 0.0
C 143.5399933 33.0699997 0.0
C 147.5899964 29.8799992 0.0
C 149.0599976 29.8799992 0.0
C 149.75 31.0599995 0.0
C 149.0099945 32.3400002 0.0
C 147.6399994 32.3400002 0.0
C 146.9100038 31.0599995 0.0
C 151.0200043 31.7999993 0.0
C 152.3800049 31.7999993 0.0
C 153.1199951 33.0699997 0.0
C 152.4400025 34.2599983 0.0
C 150.9600068 34.2599983 0.0
C 150.2799988 33.0699997 0.0
C 22.8400002 35.7200012 0.0
C 24.3199997 35.7200012 0.0
C 25.0 36.9000016 0.0
C 24.2600002 38.1800003 0.0
C 22.8999996 38.1800003 0.0
C 22.1599999 36.9000016 0.0
C 26.2700005 37.6399994 0.0
C 27.6399994 37.6399994 0.0
C 28.3700009 38.9099998 0.0
C 27.6900006 40.0999985 0.0
C 26.2199993 40.0999985 0.0
C 25.5300007 38.9099998 0.0
C 29.5900002 35.7200012 0.0
C 31.0599995 35.7200012 0.0
C 31.75 36.9000016 0.0
C 31.0100002 38.1800003 0.0
C 29.6399994 38.1800003 0.0
C 28.9099998 36.9000016 0.0
C 33.0099983 37.6399994 0.0
C 34.3800011 37.6399994 0.0
C 35.1199989 38.9099998 0.0
C 34.4300003 40.0999985 0.0
C 32.9599992 40.0999985 0.0
C 32.2799988 38.9099998 0.0
C 36.3300018 35.7200012 0.0
C 37.8100014 35.7200012 0.0
C 38.4900017 36.9000016 0.0
C 37.75 38.1800003 0.0
C 36.3899994 38.1800003 0.0
C 35.6500016 36.9000016 0.0
C 39.7599983 37.6399994 0.0
C 41.1199989 37.6399994 0.0
C 41.8600006 38.9099998 0.0
C 41.1800003 40.0999985 0.0
C 39.7000008 40.0999985 0.0
C 39.0200005 38.9099998 0.0
C 43.0699997 35.7200012 0.0
C 44.5499993 35.7200012 0.0
C 45.2299996 36.9000016 0.0
C 44.4900017 38.1800003 0.0
C 43.1300011 38.1800003 0.0
C 42.3899994 36.9000016 0.0
C 46.5 37.6399994 0.0
C 47.869999 37.6399994 0.0
C 48.5999985 38.9099998 0.0
C 47.9199982 40.0999985 0.0
C 46.4500008 40.0999985 0.0
C 45.7599983 38.9099998 0.0
C 49.8199997 35.7200012 0.0
C 51.2900009 35.7200012 0.0
C 51.9700012 36.9000016 0.0
C 51.2400017 38.1800003 0.0
C 49.869999 38.1800003 0.0
C 49.1300011 36.9000016 0.0
C 53.2400017 37.6399994 0.0
C 54.6100006 37.6399994 0.0
C 55.3499985 38.9099998 0.0
C 54.6599999 40.0999985 0.0
C 53.1899986 40.0999985 0.0
C 52.5099983 38.9099998 0.0
C 56.5600014 35.7200012 0.0
C 58.0299988 35.7200012 0.0
C 58.7200012 36.9000016 0.0
C 57.9799996 38.1800003 0.0
C 56.6100006 38.1800003 0.0
C 55.8800012 36.9000016 0.0
C 59.9900018 37.6399994 0.0
C 61.3499985 37.6399994 0.0
C 62.0900002 38.9099998 0.0
C 61.4099999 40.0999985 0.0
C 59.9300004 40.0999985 0.0
C 59.25 38.9099998 0.0
C 63.2999992 35.7200012 0.0
C 64.7799988 35.7200012 0.0
C 65.4599991 36.9000016 0.0
C 64.7200012 38.1800003 0.0
C 63.3600006 38.1800003 0.0
C 62.619999 36.9000016 0.0
C 66.7300034 37.6399994 0.0
C 68.0899963 37.6399994 0.0
C 68.8300019 38.9099998 0.0
C 68.1500015 40.0999985 0.0
C 66.6699982 40.0999985 0.0
C 65.989998 38.9099998 0.0
C 70.0500031 35.7200012 0.0
C 71.5199967 35.7200012 0.0
C 72.199997 36.9000016 0.0
C 71.4700012 38.1800003 0.0
C 70.0999985 38.1800003 0.0
C 69.3600006 36.9000016 0.0
C 73.4700012 37.6399994 0.0
C 74.8399964 37.6399994 0.0
C 75.5699997 38.9099998 0.0
C 74.8899994 40.0999985 0.0
C 73.4199982 40.0999985 0.0
C 72.7300034 38.9099998 0.0
C 76.7900009 35.7200012 0.0
C 78.2600021 35.7200012 0.0
C 78.949997 36.9000016 0.0
C 78.2099991 38.1800003 0.0
C 76.8399964 38.1800003 0.0
C 76.1100006 36.9000016 0.0
C 80.2200012 37.6399994 0.0
C 81.5800019 37.6399994 0.0
C 82.3199997 38.9099998 0.0
C 81.6399994 40.0999985 0.0
C 80.1600037 40.0999985 0.0
C 79.4800034 38.9099998 0.0
C 83.5299988 35.7200012 0.0
C 85.0100021 35.7200012 0.0
C 85.6900025 36.9000016 0.0
C 84.949997 38.1800003 0.0
C 83.5899964 38.1800003 0.0
C 82.8499986 36.9000016 0.0
C 86.9599992 37.6399994 0.0
C 88.3199997 37.6399994 0.0
C 89.0599976 38.9099998 0.0
C 88.3799973 40.0999985 0.0
C 86.9000016 40.0999985 0.0
C 86.2200012 38.9099998 0.0
C 90.2699967 35.7200012 0.0
C 91.75 35.7200012 0.0
C 92.4300003 36.9000016 0.0
C 91.6900025 38.1800003 0.0
C 90.3300018 38.1800003 0.0
C 89.5899964 36.9000016 0.0
C 93.699997 37.6399994 0.0
C 95.0699997 37.6399994 0.0
C 95.8000031 38.9099998 0.0
C 95.1200028 40.0999985 0.0
C 93.6500016 40.0999985 0.0
C 92.9599992 38.9099998 0.0
C 97.0199966 35.7200012 0.0
C 98.4899979 35.7200012 0.0
C 99.1800003 36.9000016 0.0
C 98.4400025 38.1800003 0.0
C 97.0699997 38.1800003 0.0
C 96.3399964 36.9000016 0.0
C 100.4400025 37.6399994 0.0
C 101.8099976 37.6399994 0.0
C 102.5500031 38.9099998 0.0
C 101.8600006 40.0999985 0.0
C 100.3899994 40.0999985 0.0
C 99.7099991 38.9099998 0.0
C 103.7600022 35.7200012 0.0
C 105.2399979 35.7200012 0.0
C 105.9199982 36.9000016 0.0
C 105.1800003 38.1800003 0.0
C 103.8199997 38.1800003 0.0
C 103.0800018 36.9000016 0.0
C 107.1900024 37.6399994 0.0
C 108.5500031 37.6399994 0.0
C 109.2900009 38.9099998 0.0
C 108.6100006 40.0999985 0.0
C 107.1299973 40.0999985 0.0
C 106.449997 38.9099998 0.0
C 110.5 35.7200012 0.0
C 111.9800034 35.7200012 0.0
C 112.6600037 36.9000016 0.0
C 111.9199982 38.1800003 0.0
C 110.5599976 38.1800003 0.0
C 109.8199997 36.9000016 0.0
C 113.9300004 37.6399994 0.0
C 115.3000031 37.6399994 0.0
C 116.0299988 38.9099998 0.0
C 115.3499985 40.0999985 0.0
C 113.8799974 40.0999985 0.0
C 113.1900024 38.9099998 0.0
C 117.25 35.7200012 0.0
C 118.7200012 35.7200012 0.0
C 119.4000015 36.9000016 0.0
C 118.6699982 38.1800003 0.0
C 117.3000031 38.1800003 0.0
C 116.5599976 36.9000016 0.0
C 120.6699982 37.6399994 0.0
C 122.0400009 37.6399994 0.0
C 122.7799988 38.9099998 0.0
C 122.0899963 40.0999985 0.0
C 120.6200028 40.0999985 0.0
C 119.9400024 38.9099998 0.0
C 123.989998 35.7200012 0.0
C 125.4599991 35.7200012 0.0
C 126.1500015 36.9000016 0.0
C 125.4100037 38.1800003 0.0
C 124.0400009 38.1800003 0.0
C 123.3099976 36.9000016 0.0
C 127.4199982 37.6399994 0.0
C 128.7799988 37.6399994 0.0
C 129.5200043 38.9099998 0.0
C 128.8399964 40.0999985 0.0
C 127.3600006 40.0999985 0.0
C 126.6800003 38.9099998 0.0
C 130.7299958 35.7200012 0.0
C 132.2100067 35.7200012 0.0
C 132.8899994 36.9000016 0.0
C 132.1499939 38.1800003 0.0
C 130.7899933 38.1800003 0.0
C 130.0500031 36.9000016 0.0
C 134.1600037 37.6399994 0.0
C 135.5200043 37.6399994 0.0
C 136.2599945 38.9099998 0.0
C 135.5800019 40.0999985 0.0
C 134.1000061 40.0999985 0.0
C 133.4199982 38.9099998 0.0
C 137.4799958 35.7200012 0.0
C 138.949997 35.7200012 0.0
C 139.6300049 36.9000016 0.0
C 138.899994 38.1800003 0.0
C 137.5299988 38.1800003 0.0
C 136.7899933 36.9000016 0.0
C 140.899994 37.6399994 0.0
C 142.2700043 37.6399994 0.0
C 143.0 38.9099998 0.0
C 142.3200073 40.0999985 0.0
C 140.8500062 40.0999985 0.0
C 140.1600037 38.9099998 0.0
C 144.2200012 35.7200012 0.0
C 145.6900025 35.7200012 0.0
C 146.3800049 36.9000016 0.0
C 145.6399994 38.1800003 0.0
C 144.2700043 38.1800003 0.0
C 143.5399933 36.9000016 0.0
C 147.6499939 37.6399994 0.0
C 149.0099945 37.6399994 0.0
C 149.75 38.9099998 0.0
C 149.0700073 40.0999985 0.0
C 147.5899964 40.0999985 0.0
C 146.9100038 38.9099998 0.0
C 150.9600068 35.7200012 0.0
C 152.4400025 35.7200012 0.0
C 153.1199951 36.9000016 0.0
C 152.3800049 38.1800003 0.0
C 151.0200043 38.1800003 0.0
C 150.2799988 36.9000016 0.0
C 154.3899994 37.6399994 0.0
C 155.75 37.6399994 0.0
C 156.4900055 38.9099998 0.0
C 155.8099976 40.0999985 0.0
C 154.3300018 40.0999985 0.0
C 153.6499939 38.9099998 0.0
C 26.2199993 41.5600014 0.0
C 27.6900006 41.5600014 0.0
C 28.3700009 42.7400017 0.0
C 27.6399994 44.0200005 0.0
C 26.2700005 44.0200005 0.0
C 25.5300007 42.7400017 0.0
C 29.6399994 43.4799996 0.0
C 31.0100002 43.4799996 0.0
C 31.75 44.75 0.0
C 31.0599995 45.9399986 0.0
C 29.5900002 45.9399986 0.0
C 28.9099998 44.75 0.0
C 32.9599992 41.5600014 0.0
C 34.4300003 41.5600014 0.0
C 35.1199989 42.7400017 0.0
C 34.3800011 44.0200005 0.0
C 33.0099983 44.0200005 0.0
C 32.2799988 42.7400017 0.0
C 36.3899994 43.4799996 0.0
C 37.75 43.4799996 0.0
C 38.4900017 44.75 0.0
C 37.8100014 45.9399986 0.0
C 36.3300018 45.9399986 0.0
C 35.6500016 44.75 0.0
C 39.7000008 41.5600014 0.0
C 41.1800003 41.5600014 0.0
C 41.8600006 42.7400017 0.0
C 41.1199989 44.0200005 0.0
C 39.7599983 44.0200005 0.0
C 39.0200005 42.7400017 0.0
C 43.1300011 43.4799996 0.0
C 44.4900017 43.4799996 0.0
C 45.2299996 44.75 0.0
C 44.5499993 45.9399986 0.0
C 43.0699997 45.9399986 0.0
C 42.3899994 44.75 0.0
C 46.4500008 41.5600014 0.0
C 47.9199982 41.5600014 0.0
C 48.5999985 42.7400017 0.0
C 47.869999 44.0200005 0.0
C 46.5 44.0200005 0.0
C 45.7599983 42.7400017 0.0
C 49.869999 43.4799996 0.0
C 51.2400017 43.4799996 0.0
C 51.9700012 44.75 0.0
C 51.2900009 45.9399986 0.0
C 49.8199997 45.9399986 0.0
C 49.1300011 44.75 0.0
C 53.1899986 41.5600014 0.0
C 54.6599999 41.5600014 0.0
C 55.3499985 42.7400017 0.0
C 54.6100006 44.0200005 0.0
C 53.2400017 44.0200005 0.0
C 52.5099983 42.7400017 0.0
C 56.619999 43.4799996 0.0
C 57.9799996 43.4799996 0.0
C 58.7200012 44.75 0.0
C 58.0400009 45.9399986 0.0
C 56.5600014 45.9399986 0.0
C 55.8800012 44.75 0.0
C 59.9300004 41.5600014 0.0
C 61.4099999 41.5600014 0.0
C 62.0900002 42.7400017 0.0
C 61.3499985 44.0200005 0.0
C 59.9900018 44.0200005 0.0
C 59.25 42.7400017 0.0
C 63.3600006 43.4799996 0.0
C 64.7200012 43.4799996 0.0
C 65.4599991 44.75 0.0
C 64.7799988 45.9399986 0.0
C 63.2999992 45.9399986 0.0
C 62.619999 44.75 0.0
C 66.6699982 41.5600014 0.0
C 68.1500015 41.5600014 0.0
C 68.8300019 42.7400017 0.0
C 68.0899963 44.0200005 0.0
C 66.7300034 44.0200005 0.0
C 65.989998 42.7400017 0.0
C 70.0999985 43.4799996 0.0
C 71.4700012 43.4799996 0.0
C 72.199997 44.75 0.0
C 71.5199967 45.9399986 0.0
C 70.0500031 45.9399986 0.0
C 69.3600006 44.75 0.0
C 73.4199982 41.5600014 0.0
C 74.8899994 41.5600014 0.0
C 75.5800019 42.7400017 0.0
C 74.8399964 44.0200005 0.0
C 73.4700012 44.0200005 0.0
C 72.7399979 42.7400017 0.0
C 76.8399964 43.4799996 0.0
C 78.2099991 43.4799996 0.0
C 78.949997 44.75 0.0
C 78.2600021 45.9399986 0.0
C 76.7900009 45.9399986 0.0
C 76.1100006 44.75 0.0
C 80.1600037 41.5600014 0.0
C 81.6399994 41.5600014 0.0
C 82.3199997 42.7400017 0.0
C 81.5800019 44.0200005 0.0
C 80.2200012 44.0200005 0.0
C 79.4800034 42.7400017 0.0
C 83.5899964 43.4799996 0.0
C 84.949997 43.4799996 0.0
C 85.6900025 44.75 0.0
C 85.0100021 45.9399986 0.0
C 83.5299988 45.9399986 0.0
C 82.8499986 44.75 0.0
C 86.9000016 41.5600014 0.0
C 88.3799973 41.5600014 0.0
C 89.0599976 42.7400017 0.0
C 88.3199997 44.0200005 0.0
C 86.9599992 44.0200005 0.0
C 86.2200012 42.7400017 0.0
C 90.3300018 43.4799996 0.0
C 91.699997 43.4799996 0.0
C 92.4300003 44.75 0.0
C 91.75 45.9399986 0.0
C 90.2799988 45.9399986 0.0
C 89.5899964 44.75 0.0
C 93.6500016 41.5600014 0.0
C 95.1200028 41.5600014 0.0
C 95.8000031 42.7400017 0.0
C 95.0699997 44.0200005 0.0
C 93.699997 44.0200005 0.0
C 92.9599992 42.7400017 0.0
C 97.0699997 43.4799996 0.0
C 98.4400025 43.4799996 0.0
C 99.1800003 44.75 0.0
C 98.4899979 45.9399986 0.0
C 97.0199966 45.9399986 0.0
C 96.3399964 44.75 0.0
C 100.3899994 41.5600014 0.0
C 101.8600006 41.5600014 0.0
C 102.5500031 42.7400017 0.0
C 101.8099976 44.0200005 0.0
C 100.4400025 44.0200005 0.0
C 99.7099991 42.7400017 0.0
C 103.8199997 43.4799996 0.0
C 105.1800003 43.4799996 0.0
C 105.9199982 44.75 0.0
C 105.2399979 45.9399986 0.0
C 103.7600022 45.9399986 0.0
C 103.0800018 44.75 0.0
C 107.1299973 41.5600014 0.0
C 108.6100006 41.5600014 0.0
C 109.2900009 42.7400017 0.0
C 108.5500031 44.0200005 0.0
C 107.1900024 44.0200005 0.0
C 106.449997 42.7400017 0.0
C 110.5599976 43.4799996 0.0
C 111.9199982 43.4799996 0.0
C 112.6600037 44.75 0.0
C 111.9800034 45.9399986 0.0
C 110.5 45.9399986 0.0
C 109.8199997 44.75 0.0
C 113.8799974 41.5600014 0.0
C 115.3499985 41.5600014 0.0
C 116.0299988 42.7400017 0.0
C 115.3000031 44.0200005 0.0
C 113.9300004 44.0200005 0.0
C 113.1900024 42.7400017 0.0
C 117.3000031 43.4799996 0.0
C 118.6699982 43.4799996 0.0
C 119.4000015 44.75 0.0
C 118.7200012 45.9399986 0.0
C 117.25 45.9399986 0.0
C 116.5599976 44.75 0.0
C 120.6200028 41.5600014 0.0
C 122.0899963 41.5600014 0.0
C 122.7799988 42.7400017 0.0
C 122.0400009 44.0200005 0.0
C 120.6699982 44.0200005 0.0
C 119.9400024 42.7400017 0.0
C 124.0500031 43.4799996 0.0
C 125.4100037 43.4799996 0.0
C 126.1500015 44.75 0.0
C 125.4700012 45.9399986 0.0
C 123.989998 45.9399986 0.0
C 123.3099976 44.75 0.0
C 127.3600006 41.5600014 0.0
C 128.8399964 41.5600014 0.0
C 129.5200043 42.7400017 0.0
C 128.7799988 44.0200005 0.0
C 127.4199982 44.0200005 0.0
C 126.6800003 42.7400017 0.0
C 130.7899933 43.4799996 0.0
C 132.1499939 43.4799996 0.0
C 132.8899994 44.75 0.0
C 132.2100067 45.9399986 0.0
C 130.7299958 45.9399986 0.0
C 130.0500031 44.75 0.0
C 134.1000061 41.5600014 0.0
C 135.5800019 41.5600014 0.0
C 136.2599945 42.7400017 0.0
C 135.5200043 44.0200005 0.0
C 134.1600037 44.0200005 0.0
C 133.4199982 42.7400017 0.0
C 137.5299988 43.4799996 0.0
C 138.899994 43.4799996 0.0
C 139.6300049 44.75 0.0
C 138.949997 45.9399986 0.0
C 137.4799958 45.9399986 0.0
C 136.7899933 44.75 0.0
C 140.8500062 41.5600014 0.0
C 142.3200073 41.5600014 0.0
C 143.0099945 42.7400017 0.0
C 142.2700043 44.0200005 0.0
C 140.899994 44.0200005 0.0
C 140.1699982 42.7400017 0.0
C 144.2700043 43.4799996 0.0
C 145.6399994 43.4799996 0.0
C 146.3800049 44.75 0.0
C 145.6900025 45.9399986 0.0
C 144.2200012 45.9399986 0.0
C 143.5399933 44.75 0.0
C 147.5899964 41.5600014 0.0
C 149.0700073 41.5600014 0.0
C 149.75 42.7400017 0.0
C 149.0099945 44.0200005 0.0
C 147.6499939 44.0200005 0.0
C 146.9100038 42.7400017 0.0
C 151.0200043 43.4799996 0.0
C 152.3800049 43.4799996 0.0
C 153.1199951 44.75 0.0
C 152.4400025 45.9399986 0.0
C 150.9600068 45.9399986 0.0
C 150.2799988 44.75 0.0
C 154.3300018 41.5600014 0.0
C 155.8099976 41.5600014 0.0
C 156.4900055 42.7400017 0.0
C 155.75 44.0200005 0.0
C 154.3899994 44.0200005 0.0
C 153.6499939 42.7400017 0.0
C 157.7599945 43.4799996 0.0
C 159.1300049 43.4799996 0.0
C 159.8600006 44.75 0.0
C 159.1799927 45.9399986 0.0
C 157.7100067 45.9399986 0.0
C 157.0200043 44.75 0.0
C 29.5900002 47.4000015 0.0
C 31.0599995 47.4000015 0.0
C 31.75 48.5800019 0.0
C 31.0100002 49.8600006 0.0
C 29.6399994 49.8600006 0.0
C 28.9099998 48.5800019 0.0
C 33.0200005 49.3199997 0.0
C 34.3800011 49.3199997 0.0
C 35.1199989 50.5900002 0.0
C 34.4399987 51.7799988 0.0
C 32.9599992 51.7799988 0.0
C 32.2799988 50.5900002 0.0
C 36.3300018 47.4000015 0.0
C 37.8100014 47.4000015 0.0
C 38.4900017 48.5800019 0.0
C 37.75 49.8600006 0.0
C 36.3899994 49.8600006 0.0
C 35.6500016 48.5800019 0.0
C 39.7599983 49.3199997 0.0
C 41.1199989 49.3199997 0.0
C 41.8600006 50.5900002 0.0
C 41.1800003 51.7799988 0.0
C 39.7000008 51.7799988 0.0
C 39.0200005 50.5900002 0.0
C 43.0699997 47.4000015 0.0
C 44.5499993 47.4000015 0.0
C 45.2299996 48.5800019 0.0
C 44.4900017 49.8600006 0.0
C 43.1300011 49.8600006 0.0
C 42.3899994 48.5800019 0.0
C 46.5 49.3199997 0.0
C 47.869999 49.3199997 0.0
C 48.5999985 50.5900002 0.0
C 47.9199982 51.7799988 0.0
C 46.4500008 51.7799988 0.0
C 45.7599983 50.5900002 0.0
C 49.8199997 47.4000015 0.0
C 51.2900009 47.4000015 0.0
C 51.9799996 48.5800019 0.0
C 51.2400017 49.8600006 0.0
C 49.869999 49.8600006 0.0
C 49.1399994 48.5800019 0.0
C 53.2400017 49.3199997 0.0
C 54.6100006 49.3199997 0.0
C 55.3499985 50.5900002 0.0
C 54.6599999 51.7799988 0.0
C 53.1899986 51.7799988 0.0
C 52.5099983 50.5900002 0.0
C 56.5600014 47.4000015 0.0
C 58.0400009 47.4000015 0.0
C 58.7200012 48.5800019 0.0
C 57.9799996 49.8600006 0.0
C 56.619999 49.8600006 0.0
C 55.8800012 48.5800019 0.0
C 59.9900018 49.3199997 0.0
C 61.3499985 49.3199997 0.0
C 62.0900002 50.5900002 0.0
C 61.4099999 51.7799988 0.0
C 59.9300004 51.7799988 0.0
C 59.25 50.5900002 0.0
C 63.2999992 47.4000015 0.0
C 64.7799988 47.4000015 0.0
C 65.4599991 48.5800019 0.0
C 64.7200012 49.8600006 0.0
C 63.3600006 49.8600006 0.0
C 62.619999 48.5800019 0.0
C 66.7300034 49.3199997 0.0
C 68.0999985 49.3199997 0.0
C 68.8300019 50.5900002 0.0
C 68.1500015 51.7799988 0.0
C 66.6800003 51.7799988 0.0
C 65.989998 50.5900002 0.0
C 70.0500031 47.4000015 0.0
C 71.5199967 47.4000015 0.0
C 72.199997 48.5800019 0.0
C 71.4700012 49.8600006 0.0
C 70.0999985 49.8600006 0.0
C 69.3600006 48.5800019 0.0
C 73.4700012 49.3199997 0.0
C 74.8399964 49.3199997 0.0
C 75.5800019 50.5900002 0.0
C 74.8899994 51.7799988 0.0
C 73.4199982 51.7799988 0.0
C 72.7399979 50.5900002 0.0
C 76.7900009 47.4000015 0.0
C 78.2600021 47.4000015 0.0
C 78.949997 48.5800019 0.0
C 78.2099991 49.8600006 0.0
C 76.8399964 49.8600006 0.0
C 76.1100006 48.5800019 0.0
C 80.2200012 49.3199997 0.0
C 81.5800019 49.3199997 0.0
C 82.3199997 50.5900002 0.0
C 81.6399994 51.7799988 0.0
C 80.1600037 51.7799988 0.0
C 79.4800034 50.5900002 0.0
C 83.5299988 47.4000015 0.0
C 85.0100021 47.4000015 0.0
C 85.6900025 48.5800019 0.0
C 84.949997 49.8600006 0.0
C 83.5899964 49.8600006 0.0
C 82.8499986 48.5800019 0.0
C 86.9599992 49.3199997 0.0
C 88.3199997 49.3199997 0.0
C 89.0599976 50.5900002 0.0
C 88.3799973 51.7799988 0.0
C 86.9000016 51.7799988 0.0
C 86.2200012 50.5900002 0.0
C 90.2799988 47.4000015 0.0
C 91.75 47.4000015 0.0
C 92.4300003 48.5800019 0.0
C 91.699997 49.8600006 0.0
C 90.3300018 49.8600006 0.0
C 89.5899964 48.5800019 0.0
C 93.699997 49.3199997 0.0
C 95.0699997 49.3199997 0.0
C 95.8000031 50.5900002 0.0
C 95.1200028 51.7799988 0.0
C 93.6500016 51.7799988 0.0
C 92.9599992 50.5900002 0.0
C 97.0199966 47.4000015 0.0
C 98.4899979 47.4000015 0.0
C 99.1800003 48.5800019 0.0
C 98.4400025 49.8600006 0.0
C 97.0699997 49.8600006 0.0
C 96.3399964 48.5800019 0.0
C 100.449997 49.3199997 0.0
C 101.8099976 49.3199997 0.0
C 102.5500031 50.5900002 0.0
C 101.8700028 51.7799988 0.0
C 100.3899994 51.7799988 0.0
C 99.7099991 50.5900002 0.0
C 103.7600022 47.4000015 0.0
C 105.2399979 47.4000015 0.0
C 105.9199982 48.5800019 0.0
C 105.1800003 49.8600006 0.0
C 103.8199997 49.8600006 0.0
C 103.0800018 48.5800019 0.0
C 107.1900024 49.3199997 0.0
C 108.5500031 49.3199997 0.0
C 109.2900009 50.5900002 0.0
C 108.6100006 51.7799988 0.0
C 107.1299973 51.7799988 0.0
C 106.449997 50.5900002 0.0
C 110.5 47.4000015 0.0
C 111.9800034 47.4000015 0.0
C 112.6600037 48.5800019 0.0
C 111.9199982 49.8600006 0.0
C 110.5599976 49.8600006 0.0
C 109.8199997 48.5800019 0.0
C 113.9300004 49.3199997 0.0
C 115.3000031 49.3199997 0.0
C 116.0299988 50.5900002 0.0
C 115.3499985 51.7799988 0.0
C 113.8799974 51.7799988 0.0
C 113.1900024 50.5900002 0.0
C 117.25 47.4000015 0.0
C 118.7200012 47.4000015 0.0
C 119.4100037 48.5800019 0.0
C 118.6699982 49.8600006 0.0
C 117.3000031 49.8600006 0.0
C 116.5699997 48.5800019 0.0
C 120.6699982 49.3199997 0.0
C 122.0400009 49.3199997 0.0
C 122.7799988 50.5900002 0.0
C 122.0899963 51.7799988 0.0
C 120.6200028 51.7799988 0.0
C 119.9400024 50.5900002 0.0
C 123.989998 47.4000015 0.0
C 125.4700012 47.4000015 0.0
C 126.1500015 48.5800019 0.0
C 125.4100037 49.8600006 0.0
C 124.0500031 49.8600006 0.0
C 123.3099976 48.5800019 0.0
C 127.4199982 49.3199997 0.0
C 128.7799988 49.3199997 0.0
C 129.5200043 50.5900002 0.0
C 128.8399964 51.7799988 0.0
C 127.3600006 51.7799988 0.0
C 126.6800003 50.5900002 0.0
C 130.7299958 47.4000015 0.0
C 132.2100067 47.4000015 0.0
C 132.8899994 48.5800019 0.0
C 132.1499939 49.8600006 0.0
C 130.7899933 49.8600006 0.0
C 130.0500031 48.5800019 0.0
C 134.1600037 49.3199997 0.0
C 135.5299988 49.3199997 0.0
C 136.2599945 50.5900002 0.0
C 135.5800019 51.7799988 0.0
C 134.1100006 51.7799988 0.0
C 133.4199982 50.5900002 0.0
C 137.4799958 47.4000015 0.0
C 138.949997 47.4000015 0.0
C 139.6300049 48.5800019 0.0
C 138.899994 49.8600006 0.0
C 137.5299988 49.8600006 0.0
C 136.7899933 48.5800019 0.0
C 140.899994 49.3199997 0.0
C 142.2700043 49.3199997 0.0
C 143.0099945 50.5900002 0.0
C 142.3200073 51.7799988 0.0
C 140.8500062 51.7799988 0.0
C 140.1699982 50.5900002 0.0
C 144.2200012 47.4000015 0.0
C 145.6900025 47.4000015 0.0
C 146.3800049 48.5800019 0.0
C 145.6399994 49.8600006 0.0
C 144.2700043 49.8600006 0.0
C 143.5399933 48.5800019 0.0
C 147.6499939 49.3199997 0.0
C 149.0099945 49.3199997 0.0
C 149.75 50.5900002 0.0
C 149.0700073 51.7799988 0.0
C 147.5899964 51.7799988 0.0
C 146.9100038 50.5900002 0.0
C 150.9600068 47.4000015 0.0
C 152.4400025 47.4000015 0.0
C 153.1199951 48.5800019 0.0
C 152.3800049 49.8600006 0.0
C 151.0200043 49.8600006 0.0
C 150.2799988 48.5800019 0.0
C 154.3899994 49.3199997 0.0
C 155.75 49.3199997 0.0
C 156.4900055 50.5900002 0.0
C 155.8099976 51.7799988 0.0
C 154.3300018 51.7799988 0.0
C 153.6499939 50.5900002 0.0
C 157.7100067 47.4000015 0.0
C 159.1799927 47.4000015 0.0
C 159.8600006 48.5800019 0.0
C 159.1300049 49.8600006 0.0
C 157.7599945 49.8600006 0.0
C 157.0200043 48.5800019 0.0
C 161.1300049 49.3199997 0.0
C 162.5 49.3199997 0.0
C 163.2299957 50.5900002 0.0
C 162.5500031 51.7799988 0.0
C 161.0800018 51.7799988 0.0
C 160.3899994 50.5900002 0.0
C 32.9599992 53.2400017 0.0
C 34.4399987 53.2400017 0.0
C 35.1199989 54.4199982 0.0
C 34.3800011 55.7000008 0.0
C 33.0200005 55.7000008 0.0
C 32.2799988 54.4199982 0.0
C 36.3899994 55.1599999 0.0
C 37.75 55.1599999 0.0
C 38.4900017 56.4300003 0.0
C 37.8100014 57.619999 0.0
C 36.3300018 57.619999 0.0
C 35.6500016 56.4300003 0.0
C 39.7000008 53.2400017 0.0
C 41.1800003 53.2400017 0.0
C 41.8600006 54.4199982 0.0
C 41.1199989 55.7000008 0.0
C 39.7599983 55.7000008 0.0
C 39.0200005 54.4199982 0.0
C 43.1300011 55.1599999 0.0
C 44.5 55.1599999 0.0
C 45.2299996 56.4300003 0.0
C 44.5499993 57.619999 0.0
C 43.0800018 57.619999 0.0
C 42.3899994 56.4300003 0.0
C 46.4500008 53.2400017 0.0
C 47.9199982 53.2400017 0.0
C 48.5999985 54.4199982 0.0
C 47.869999 55.7000008 0.0
C 46.5 55.7000008 0.0
C 45.7599983 54.4199982 0.0
C 49.869999 55.1599999 0.0
C 51.2400017 55.1599999 0.0
C 51.9799996 56.4300003 0.0
C 51.2900009 57.619999 0.0
C 49.8199997 57.619999 0.0
C 49.1399994 56.4300003 0.0
C 53.1899986 53.2400017 0.0
C 54.6599999 53.2400017 0.0
C 55.3499985 54.4199982 0.0
C 54.6100006 55.7000008 0.0
C 53.2400017 55.7000008 0.0
C 52.5099983 54.4199982 0.0
C 56.619999 55.1599999 0.0
C 57.9799996 55.1599999 0.0
C 58.7200012 56.4300003 0.0
C 58.0400009 57.619999 0.0
C 56.5600014 57.619999 0.0
C 55.8800012 56.4300003 0.0
C 59.9300004 53.2400017 0.0
C 61.4099999 53.2400017 0.0
C 62.0900002 54.4199982 0.0
C 61.3499985 55.7000008 0.0
C 59.9900018 55.7000008 0.0
C 59.25 54.4199982 0.0
C 63.3600006 55.1599999 0.0
C 64.7200012 55.1599999 0.0
C 65.4599991 56.4300003 0.0
C 64.7799988 57.619999 0.0
C 63.2999992 57.619999 0.0
C 62.619999 56.4300003 0.0
C 66.6800003 53.2400017 0.0
C 68.1500015 53.2400017 0.0
C 68.8300019 54.4199982 0.0
C 68.0999985 55.7000008 0.0
C 66.7300034 55.7000008 0.0
C 65.989998 54.4199982 0.0
C 70.0999985 55.1599999 0.0
C 71.4700012 55.1599999 0.0
C 72.199997 56.4300003 0.0
C 71.5199967 57.619999 0.0
C 70.0500031 57.619999 0.0
C 69.3600006 56.4300003 0.0
C 73.4199982 53.2400017 0.0
C 74.8899994 53.2400017 0.0
C 75.5800019 54.4199982 0.0
C 74.8399964 55.7000008 0.0
C 73.4700012 55.7000008 0.0
C 72.7399979 54.4199982 0.0
C 76.8499986 55.1599999 0.0
C 78.2099991 55.1599999 0.0
C 78.949997 56.4300003 0.0
C 78.2699967 57.619999 0.0
C 76.7900009 57.619999 0.0
C 76.1100006 56.4300003 0.0
C 80.1600037 53.2400017 0.0
C 81.6399994 53.2400017 0.0
C 82.3199997 54.4199982 0.0
C 81.5800019 55.7000008 0.0
C 80.2200012 55.7000008 0.0
C 79.4800034 54.4199982 0.0
C 83.5899964 55.1599999 0.0
C 84.949997 55.1599999 0.0
C 85.6900025 56.4300003 0.0
C 85.0100021 57.619999 0.0
C 83.5299988 57.619999 0.0
C 82.8499986 56.4300003 0.0
C 86.9000016 53.2400017 0.0
C 88.3799973 53.2400017 0.0
C 89.0599976 54.4199982 0.0
C 88.3199997 55.7000008 0.0
C 86.9599992 55.7000008 0.0
C 86.2200012 54.4199982 0.0
C 90.3300018 55.1599999 0.0
C 91.699997 55.1599999 0.0
C 92.4300003 56.4300003 0.0
C 91.75 57.619999 0.0
C 90.2799988 57.619999 0.0
C 89.5899964 56.4300003 0.0
C 93.6500016 53.2400017 0.0
C 95.1200028 53.2400017 0.0
C 95.8099976 54.4199982 0.0
C 95.0699997 55.7000008 0.0
C 93.699997 55.7000008 0.0
C 92.9700012 54.4199982 0.0
C 97.0699997 55.1599999 0.0
C 98.4400025 55.1599999 0.0
C 99.1800003 56.4300003 0.0
C 98.4899979 57.619999 0.0
C 97.0199966 57.619999 0.0
C 96.3399964 56.4300003 0.0
C 100.3899994 53.2400017 0.0
C 101.8700028 53.2400017 0.0
C 102.5500031 54.4199982 0.0
C 101.8099976 55.7000008 0.0
C 100.449997 55.7000008 0.0
C 99.7099991 54.4199982 0.0
C 103.8199997 55.1599999 0.0
C 105.1800003 55.1599999 0.0
C 105.9199982 56.4300003 0.0
C 105.2399979 57.619999 0.0
C 103.7600022 57.619999 0.0
C 103.0800018 56.4300003 0.0
C 107.1299973 53.2400017 0.0
C 108.6100006 53.2400017 0.0
C 109.2900009 54.4199982 0.0
C 108.5500031 55.7000008 0.0
C 107.1900024 55.7000008 0.0
C 106.449997 54.4199982 0.0
C 110.5599976 55.1599999 0.0
C 111.9300004 55.1599999 0.0
C 112.6600037 56.4300003 0.0
C 111.9800034 57.619999 0.0
C 110.5100022 57.619999 0.0
C 109.8199997 56.4300003 0.0
C 113.8799974 53.2400017 0.0
C 115.3499985 53.2400017 0.0
C 116.0299988 54.4199982 0.0
C 115.3000031 55.7000008 0.0
C 113.9300004 55.7000008 0.0
C 113.1900024 54.4199982 0.0
C 117.3000031 55.1599999 0.0
C 118.6699982 55.1599999 0.0
C 119.4100037 56.4300003 0.0
C 118.7200012 57.619999 0.0
C 117.25 57.619999 0.0
C 116.5699997 56.4300003 0.0
C 120.6200028 53.2400017 0.0
C 122.0899963 53.2400017 0.0
C 122.7799988 54.4199982 0.0
C 122.0400009 55.7000008 0.0
C 120.6699982 55.7000008 0.0
C 119.9400024 54.4199982 0.0
C 124.0500031 55.1599999 0.0
C 125.4100037 55.1599999 0.0
C 126.1500015 56.4300003 0.0
C 125.4700012 57.619999 0.0
C 123.989998 57.619999 0.0
C 123.3099976 56.4300003 0.0
C 127.3600006 53.2400017 0.0
C 128.8399964 53.2400017 0.0
C 129.5200043 54.4199982 0.0
C 128.7799988 55.7000008 0.0
C 127.4199982 55.7000008 0.0
C 126.6800003 54.4199982 0.0
C 130.7899933 55.1599999 0.0
C 132.1499939 55.1599999 0.0
C 132.8899994 56.4300003 0.0
C 132.2100067 57.619999 0.0
C 130.7299958 57.619999 0.0
C 130.0500031 56.4300003 0.0
C 134.1100006 53.2400017 0.0
C 135.5800019 53.2400017 0.0
C 136.2599945 54.4199982 0.0
C 135.5299988 55.7000008 0.0
C 134.1600037 55.7000008 0.0
C 133.4199982 54.4199982 0.0
C 137.5299988 55.1599999 0.0
C 138.899994 55.1599999 0.0
C 139.6300049 56.4300003 0.0
C 138.949997 57.619999 0.0
C 137.4799958 57.619999 0.0
C 136.7899933 56.4300003 0.0
C 140.8500062 53.2400017 0.0
C 142.3200073 53.2400017 0.0
C 143.0099945 54.4199982 0.0
C 142.2700043 55.7000008 0.0
C 140.899994 55.7000008 0.0
C 140.1699982 54.4199982 0.0
C 144.2799988 55.1599999 0.0
C 145.6399994 55.1599999 0.0
C 146.3800049 56.4300003 0.0
C 145.699997 57.619999 0.0
C 144.2200012 57.619999 0.0
C 143.5399933 56.4300003 0.0
C 147.5899964 53.2400017 0.0
C 149.0700073 53.2400017 0.0
C 149.75 54.4199982 0.0
C 149.0099945 55.7000008 0.0
C 147.6499939 55.7000008 0.0
C 146.9100038 54.4199982 0.0
C 151.0200043 55.1599999 0.0
C 152.3800049 55.1599999 0.0
C 153.1199951 56.4300003 0.0
C 152.4400025 57.619999 0.0
C 150.9600068 57.619999 0.0
C 150.2799988 56.4300003 0.0
C 154.3300018 53.2400017 0.0
C 155.8099976 53.2400017 0.0
C 156.4900055 54.4199982 0.0
C 155.75 55.7000008 0.0
C 154.3899994 55.7000008 0.0
C 153.6499939 54.4199982 0.0
C 157.7599945 55.1599999 0.0
C 159.1300049 55.1599999 0.0
C 159.8600006 56.4300003 0.0
C 159.1799927 57.619999 0.0
C 157.7100067 57.619999 0.0
C 157.0200043 56.4300003 0.0
C 161.0800018 53.2400017 0.0
C 162.5500031 53.2400017 0.0
C 163.2400055 54.4199982 0.0
C 162.5 55.7000008 0.0
C 161.1300049 55.7000008 0.0
C 160.3999939 54.4199982 0.0
C 164.5 55.1599999 0.0
C 165.8699952 55.1599999 0.0
C 166.6100006 56.4300003 0.0
C 165.9199982 57.619999 0.0
C 164.449997 57.619999 0.0
C 163.7700043 56.4300003 0.0
C 36.3300018 59.0800018 0.0
C 37.8100014 59.0800018 0.0
C 38.4900017 60.2599983 0.0
C 37.75 61.5400009 0.0
C 36.3899994 61.5400009 0.0
C 35.6500016 60.2599983 0.0
C 39.7599983 61.0 0.0
C 41.1199989 61.0 0.0
C 41.8600006 62.2700005 0.0
C 41.1800003 63.4599991 0.0
C 39.7000008 63.4599991 0.0
C 39.0200005 62.2700005 0.0
C 43.0800018 59.0800018 0.0
C 44.5499993 59.0800018 0.0
C 45.2299996 60.2599983 0.0
C 44.5 61.5400009 0.0
C 43.1300011 61.5400009 0.0
C 42.3899994 60.2599983 0.0
C 46.5 61.0 0.0
C 47.869999 61.0 0.0
C 48.5999985 62.2700005 0.0
C 47.9199982 63.4599991 0.0
C 46.4500008 63.4599991 0.0
C 45.7599983 62.2700005 0.0
C 49.8199997 59.0800018 0.0
C 51.2900009 59.0800018 0.0
C 51.9799996 60.2599983 0.0
C 51.2400017 61.5400009 0.0
C 49.869999 61.5400009 0.0
C 49.1399994 60.2599983 0.0
C 53.25 61.0 0.0
C 54.6100006 61.0 0.0
C 55.3499985 62.2700005 0.0
C 54.6699982 63.4599991 0.0
C 53.1899986 63.4599991 0.0
C 52.5099983 62.2700005 0.0
C 56.5600014 59.0800018 0.0
C 58.0400009 59.0800018 0.0
C 58.7200012 60.2599983 0.0
C 57.9799996 61.5400009 0.0
C 56.619999 61.5400009 0.0
C 55.8800012 60.2599983 0.0
C 59.9900018 61.0 0.0
C 61.3499985 61.0 0.0
C 62.0900002 62.2700005 0.0
C 61.4099999 63.4599991 0.0
C 59.9300004 63.4599991 0.0
C 59.25 62.2700005 0.0
C 63.2999992 59.0800018 0.0
C 64.7799988 59.0800018 0.0
C 65.4599991 60.2599983 0.0
C 64.7200012 61.5400009 0.0
C 63.3600006 61.5400009 0.0
C 62.619999 60.2599983 0.0
C 66.7300034 61.0 0.0
C 68.0999985 61.0 0.0
C 68.8300019 62.2700005 0.0
C 68.1500015 63.4599991 0.0
C 66.6800003 63.4599991 0.0
C 65.989998 62.2700005 0.0
C 70.0500031 59.0800018 0.0
C 71.5199967 59.0800018 0.0
C 72.2099991 60.2599983 0.0
C 71.4700012 61.5400009 0.0
C 70.0999985 61.5400009 0.0
C 69.3700028 60.2599983 0.0
C 73.4700012 61.0 0.0
C 74.8399964 61.0 0.0
C 75.5800019 62.2700005 0.0
C 74.8899994 63.4599991 0.0
C 73.4199982 63.4599991 0.0
C 72.7399979 62.2700005 0.0
C 76.7900009 59.0800018 0.0
C 78.2699967 59.0800018 0.0
C 78.949997 60.2599983 0.0
C 78.2099991 61.5400009 0.0
C 76.8499986 61.5400009 0.0
C 76.1100006 60.2599983 0.0
C 80.2200012 61.0 0.0
C 81.5800019 61.0 0.0
C 82.3199997 62.2700005 0.0
C 81.6399994 63.4599991 0.0
C 80.1600037 63.4599991 0.0
C 79.4800034 62.2700005 0.0
C 83.5299988 59.0800018 0.0
C 85.0100021 59.0800018 0.0
C 85.6900025 60.2599983 0.0
C 84.949997 61.5400009 0.0
C 83.5899964 61.5400009 0.0
C 82.8499986 60.2599983 0.0
C 86.9599992 61.0 0.0
C 88.3300018 61.0 0.0
C 89.0599976 62.2700005 0.0
C 88.3799973 63.4599991 0.0
C 86.9100038 63.4599991 0.0
C 86.2200012 62.2700005 0.0
C 90.2799988 59.0800018 0.0
C 91.75 59.0800018 0.0
C 92.4300003 60.2599983 0.0
C 91.699997 61.5400009 0.0
C 90.3300018 61.5400009 0.0
C 89.5899964 60.2599983 0.0
C 93.699997 61.0 0.0
C 95.0699997 61.0 0.0
C 95.8099976 62.2700005 0.0
C 95.1200028 63.4599991 0.0
C 93.6500016 63.4599991 0.0
C 92.9700012 62.2700005 0.0
C 97.0199966 59.0800018 0.0
C 98.4899979 59.0800018 0.0
C 99.1800003 60.2599983 0.0
C 98.4400025 61.5400009 0.0
C 97.0699997 61.5400009 0.0
C 96.3399964 60.2599983 0.0
C 100.449997 61.0 0.0
C 101.8099976 61.0 0.0
C 102.5500031 62.2700005 0.0
C 101.8700028 63.4599991 0.0
C 100.3899994 63.4599991 0.0
C 99.7099991 62.2700005 0.0
C 103.7600022 59.0800018 0.0
C 105.2399979 59.0800018 0.0
C 105.9199982 60.2599983 0.0
C 105.1800003 61.5400009 0.0
C 103.8199997 61.5400009 0.0
C 103.0800018 60.2599983 0.0
C 107.1900024 61.0 0.0
C 108.5500031 61.0 0.0
C 109.2900009 62.2700005 0.0
C 108.6100006 63.4599991 0.0
C 107.1299973 63.4599991 0.0
C 106.449997 62.2700005 0.0
C 110.5100022 59.0800018 0.0
C 111.9800034 59.0800018 0.0
C 112.6600037 60.2599983 0.0
C 111.9300004 61.5400009 0.0
C 110.5599976 61.5400009 0.0
C 109.8199997 60.2599983 0.0
C 113.9300004 61.0 0.0
C 115.3000031 61.0 0.0
C 116.0299988 62.2700005 0.0
C 115.3499985 63.4599991 0.0
C 113.8799974 63.4599991 0.0
C 113.1900024 62.2700005 0.0
C 117.25 59.0800018 0.0
C 118.7200012 59.0800018 0.0
C 119.4100037 60.2599983 0.0
C 118.6699982 61.5400009 0.0
C 117.3000031 61.5400009 0.0
C 116.5699997 60.2599983 0.0
C 120.6800003 61.0 0.0
C 122.0400009 61.0 0.0
C 122.7799988 62.2700005 0.0
C 122.0999985 63.4599991 0.0
C 120.6200028 63.4599991 0.0
C 119.9400024 62.2700005 0.0
C 123.989998 59.0800018 0.0
C 125.4700012 59.0800018 0.0
C 126.1500015 60.2599983 0.0
C 125.4100037 61.5400009 0.0
C 124.0500031 61.5400009 0.0
C 123.3099976 60.2599983 0.0
C 127.4199982 61.0 0.0
C 128.7799988 61.0 0.0
C 129.5200043 62.2700005 0.0
C 128.8399964 63.4599991 0.0
C 127.3600006 63.4599991 0.0
C 126.6800003 62.2700005 0.0
C 130.7299958 59.0800018 0.0
C 132.2100067 59.0800018 0.0
C 132.8899994 60.2599983 0.0
C 132.1499939 61.5400009 0.0
C 130.7899933 61.5400009 0.0
C 130.0500031 60.2599983 0.0
C 134.1600037 61.0 0.0
C 135.5299988 61.0 0.0
C 136.2599945 62.2700005 0.0
C 135.5800019 63.4599991 0.0
C 134.1100006 63.4599991 0.0
C 133.4199982 62.2700005 0.0
C 137.4799958 59.0800018 0.0
C 138.949997 59.0800018 0.0
C 139.6399994 60.2599983 0.0
C 138.899994 61.5400009 0.0
C 137.5299988 61.5400009 0.0
C 136.8000031 60.2599983 0.0
C 140.899994 61.0 0.0
C 142.2700043 61.0 0.0
C 143.0099945 62.2700005 0.0
C 142.3200073 63.4599991 0.0
C 140.8500062 63.4599991 0.0
C 140.1699982 62.2700005 0.0
C 144.2200012 59.0800018 0.0
C 145.699997 59.0800018 0.0
C 146.3800049 60.2599983 0.0
C 145.6399994 61.5400009 0.0
C 144.2799988 61.5400009 0.0
C 143.5399933 60.2599983 0.0
C 147.6499939 61.0 0.0
C 149.0099945 61.0 0.0
C 149.75 62.2700005 0.0
C 149.0700073 63.4599991 0.0
C 147.5899964 63.4599991 0.0
C 146.9100038 62.2700005 0.0
C 150.9600068 59.0800018 0.0
C 152.4400025 59.0800018 0.0
C 153.1199951 60.2599983 0.0
C 152.3800049 61.5400009 0.0
C 151.0200043 61.5400009 0.0
C 150.2799988 60.2599983 0.0
C 154.3899994 61.0 0.0
C 155.7599945 61.0 0.0
C 156.4900055 62.2700005 0.0
C 155.8099976 63.4599991 0.0
C 154.3399964 63.4599991 0.0
C 153.6499939 62.2700005 0.0
C 157.7100067 59.0800018 0.0
C 159.1799927 59.0800018 0.0
C 159.8600006 60.2599983 0.0
C 159.1300049 61.5400009 0.0
C 157.7599945 61.5400009 0.0
C 157.0200043 60.2599983 0.0
C 161.1300049 61.0 0.0
C 162.5 61.0 0.0
C 163.2400055 62.2700005 0.0
C 162.5500031 63.4599991 0.0
C 161.0800018 63.4599991 0.0
C 160.3999939 62.2700005 0.0
C 164.449997 59.0800018 0.0
C 165.9199982 59.0800018 0.0
C 166.6100006 60.2599983 0.0
C 165.8699952 61.5400009 0.0
C 164.5 61.5400009 0.0
C 163.7700043 60.2599983 0.0
C 167.880005 61.0 0.0
C 169.2400055 61.0 0.0
C 169.9799958 62.2700005 0.0
C 169.3000031 63.4599991 0.0
C 167.8200073 63.4599991 0.0
C 167.1399994 62.2700005 0.0
C 39.7000008 64.9199982 0.0
C 41.1800003 64.9199982 0.0
C 41.8600006 66.0999985 0.0
C 41.1199989 67.3799973 0.0
C 39.7599983 67.3799973 0.0
C 39.0200005 66.0999985 0.0
C 43.1300011 66.8399964 0.0
C 44.5 66.8399964 0.0
C 45.2299996 68.1100006 0.0
C 44.5499993 69.3000031 0.0
C 43.0800018 69.3000031 0.0
C 42.3899994 68.1100006 0.0
C 46.4500008 64.9199982 0.0
C 47.9199982 64.9199982 0.0
C 48.6100006 66.0999985 0.0
C 47.869999 67.3799973 0.0
C 46.5 67.3799973 0.0
C 45.7700005 66.0999985 0.0
C 49.869999 66.8399964 0.0
C 51.2400017 66.8399964 0.0
C 51.9799996 68.1100006 0.0
C 51.2900009 69.3000031 0.0
C 49.8199997 69.3000031 0.0
C 49.1399994 68.1100006 0.0
C 53.1899986 64.9199982 0.0
C 54.6699982 64.9199982 0.0
C 55.3499985 66.0999985 0.0
C 54.6100006 67.3799973 0.0
C 53.25 67.3799973 0.0
C 52.5099983 66.0999985 0.0
C 56.619999 66.8399964 0.0
C 57.9799996 66.8399964 0.0
C 58.7200012 68.1100006 0.0
C 58.0400009 69.3000031 0.0
C 56.5600014 69.3000031 0.0
C 55.8800012 68.1100006 0.0
C 59.9300004 64.9199982 0.0
C 61.4099999 64.9199982 0.0
C 62.0900002 66.0999985 0.0
C 61.3499985 67.3799973 0.0
C 59.9900018 67.3799973 0.0
C 59.25 66.0999985 0.0
C 63.3600006 66.8399964 0.0
C 64.7300034 66.8399964 0.0
C 65.4599991 68.1100006 0.0
C 64.7799988 69.3000031 0.0
C 63.3100014 69.3000031 0.0
C 62.619999 68.1100006 0.0
C 66.6800003 64.9199982 0.0
C 68.1500015 64.9199982 0.0
C 68.8300019 66.0999985 0.0
C 68.0999985 67.3799973 0.0
C 66.7300034 67.3799973 0.0
C 65.989998 66.0999985 0.0
C 70.0999985 66.8399964 0.0
C 71.4700012 66.8399964 0.0
C 72.2099991 68.1100006 0.0
C 71.5199967 69.3000031 0.0
C 70.0500031 69.3000031 0.0
C 69.3700028 68.1100006 0.0
C 73.4199982 64.9199982 0.0
C 74.8899994 64.9199982 0.0
C 75.5800019 66.0999985 0.0
C 74.8399964 67.3799973 0.0
C 73.4700012 67.3799973 0.0
C 72.7399979 66.0999985 0.0
C 76.8499986 66.8399964 0.0
C 78.2099991 66.8399964 0.0
C 78.949997 68.1100006 0.0
C 78.2699967 69.3000031 0.0
C 76.7900009 69.3000031 0.0
C 76.1100006 68.1100006 0.0
C 80.1600037 64.9199982 0.0
C 81.6399994 64.9199982 0.0
C 82.3199997 66.0999985 0.0
C 81.5800019 67.3799973 0.0
C 80.2200012 67.3799973 0.0
C 79.4800034 66.0999985 0.0
C 83.5899964 66.8399964 0.0
C 84.949997 66.8399964 0.0
C 85.6900025 68.1100006 0.0
C 85.0100021 69.3000031 0.0
C 83.5299988 69.3000031 0.0
C 82.8499986 68.1100006 0.0
C 86.9100038 64.9199982 0.0
C 88.3799973 64.9199982 0.0
C 89.0599976 66.0999985 0.0
C 88.3300018 67.3799973 0.0
C 86.9599992 67.3799973 0.0
C 86.2200012 66.0999985 0.0
C 90.3300018 66.8399964 0.0
C 91.699997 66.8399964 0.0
C 92.4300003 68.1100006 0.0
C 91.75 69.3000031 0.0
C 90.2799988 69.3000031 0.0
C 89.5899964 68.1100006 0.0
C 93.6500016 64.9199982 0.0
C 95.1200028 64.9199982 0.0
C 95.8099976 66.0999985 0.0
C 95.0699997 67.3799973 0.0
C 93.699997 67.3799973 0.0
C 92.9700012 66.0999985 0.0
C 97.0800018 66.8399964 0.0
C 98.4400025 66.8399964 0.0
C 99.1800003 68.1100006 0.0
C 98.5 69.3000031 0.0
C 97.0199966 69.3000031 0.0
C 96.3399964 68.1100006 0.0
C 100.3899994 64.9199982 0.0
C 101.8700028 64.9199982 0.0
C 102.5500031 66.0999985 0.0
C 101.8099976 67.3799973 0.0
C 100.449997 67.3799973 0.0
C 99.7099991 66.0999985 0.0
C 103.8199997 66.8399964 0.0
C 105.1800003 66.8399964 0.0
C 105.9199982 68.1100006 0.0
C 105.2399979 69.3000031 0.0
C 103.7600022 69.3000031 0.0
C 103.0800018 68.1100006 0.0
C 107.1299973 64.9199982 0.0
C 108.6100006 64.9199982 0.0
C 109.2900009 66.0999985 0.0
C 108.5500031 67.3799973 0.0
C 107.1900024 67.3799973 0.0
C 106.449997 66.0999985 0.0
C 110.5599976 66.8399964 0.0
C 111.9300004 66.8399964 0.0
C 112.6600037 68.1100006 0.0
C 111.9800034 69.3000031 0.0
C 110.5100022 69.3000031 0.0
C 109.8199997 68.1100006 0.0
C 113.8799974 64.9199982 0.0
C 115.3499985 64.9199982 0.0
C 116.0400009 66.0999985 0.0
C 115.3000031 67.3799973 0.0
C 113.9300004 67.3799973 0.0
C 113.199997 66.0999985 0.0
C 117.3000031 66.8399964 0.0
C 118.6699982 66.8399964 0.0
C 119.4100037 68.1100006 0.0
C 118.7200012 69.3000031 0.0
C 117.25 69.3000031 0.0
C 116.5699997 68.1100006 0.0
C 120.6200028 64.9199982 0.0
C 122.0999985 64.9199982 0.0
C 122.7799988 66.0999985 0.0
C 122.0400009 67.3799973 0.0
C 120.6800003 67.3799973 0.0
C 119.9400024 66.0999985 0.0
C 124.0500031 66.8399964 0.0
C 125.4100037 66.8399964 0.0
C 126.1500015 68.1100006 0.0
C 125.4700012 69.3000031 0.0
C 123.989998 69.3000031 0.0
C 123.3099976 68.1100006 0.0
C 127.3600006 64.9199982 0.0
C 128.8399964 64.9199982 0.0
C 129.5200043 66.0999985 0.0
C 128.7799988 67.3799973 0.0
C 127.4199982 67.3799973 0.0
C 126.6800003 66.0999985 0.0
C 130.7899933 66.8399964 0.0
C 132.1600037 66.8399964 0.0
C 132.8899994 68.1100006 0.0
C 132.2100067 69.3000031 0.0
C 130.7400055 69.3000031 0.0
C 130.0500031 68.1100006 0.0
C 134.1100006 64.9199982 0.0
C 135.5800019 64.9199982 0.0
C 136.2599945 66.0999985 0.0
C 135.5299988 67.3799973 0.0
C 134.1600037 67.3799973 0.0
C 133.4199982 66.0999985 0.0
C 137.5299988 66.8399964 0.0
C 138.899994 66.8399964 0.0
C 139.6399994 68.1100006 0.0
C 138.949997 69.3000031 0.0
C 137.4799958 69.3000031 0.0
C 136.8000031 68.1100006 0.0
C 140.8500062 64.9199982 0.0
C 142.3200073 64.9199982 0.0
C 143.0099945 66.0999985 0.0
C 142.2700043 67.3799973 0.0
C 140.899994 67.3799973 0.0
C 140.1699982 66.0999985 0.0
C 144.2799988 66.8399964 0.0
C 145.6399994 66.8399964 0.0
C 146.3800049 68.1100006 0.0
C 145.699997 69.3000031 0.0
C 144.2200012 69.3000031 0.0
C 143.5399933 68.1100006 0.0
C 147.5899964 64.9199982 0.0
C 149.0700073 64.9199982 0.0
C 149.75 66.0999985 0.0
C 149.0099945 67.3799973 0.0
C 147.6499939 67.3799973 0.0
C 146.9100038 66.0999985 0.0
C 151.0200043 66.8399964 0.0
C 152.3800049 66.8399964 0.0
C 153.1199951 68.1100006 0.0
C 152.4400025 69.3000031 0.0
C 150.9600068 69.3000031 0.0
C 150.2799988 68.1100006 0.0
C 154.3399964 64.9199982 0.0
C 155.8099976 64.9199982 0.0
C 156.4900055 66.0999985 0.0
C 155.7599945 67.3799973 0.0
C 154.3899994 67.3799973 0.0
C 153.6499939 66.0999985 0.0
C 157.7599945 66.8399964 0.0
C 159.1300049 66.8399964 0.0
C 159.8600006 68.1100006 0.0
C 159.1799927 69.3000031 0.0
C 157.7100067 69.3000031 0.0
C 157.0200043 68.1100006 0.0
C 161.0800018 64.9199982 0.0
C 162.5500031 64.9199982 0.0
C 163.2400055 66.0999985 0.0
C 162.5 67.3799973 0.0
C 161.1300049 67.3799973 0.0
C 160.3999939 66.0999985 0.0
C 164.5099945 66.8399964 0.0
C 165.8699952 66.8399964 0.0
C 166.6100006 68.1100006 0.0
C 165.9299928 69.3000031 0.0
C 164.449997 69.3000031 0.0
C 163.7700043 68.1100006 0.0
C 167.8200073 64.9199982 0.0
C 169.3000031 64.9199982 0.0
C 169.9799958 66.0999985 0.0
C 169.2400055 67.3799973 0.0
C 167.880005 67.3799973 0.0
C 167.1399994 66.0999985 0.0
C 171.25 66.8399964 0.0
C 172.6100006 66.8399964 0.0
C 173.3500061 68.1100006 0.0
C 172.6699982 69.3000031 0.0
C 171.1900024 69.3000031 0.0
C 170.5099945 68.1100006 0.0
C 43.0800018 70.7600022 0.0
C 44.5499993 70.7600022 0.0
C 45.2299996 71.9400024 0.0
C 44.5 73.2200012 0.0
C 43.1300011 73.2200012 0.0
C 42.3899994 71.9400024 0.0
C 46.5 72.6800003 0.0
C 47.869999 72.6800003 0.0
C 48.6100006 73.949997 0.0
C 47.9199982 75.1399994 0.0
C 46.4500008 75.1399994 0.0
C 45.7700005 73.949997 0.0
C 49.8199997 70.7600022 0.0
C 51.2900009 70.7600022 0.0
C 51.9799996 71.9400024 0.0
C 51.2400017 73.2200012 0.0
C 49.869999 73.2200012 0.0
C 49.1399994 71.9400024 0.0
C 53.25 72.6800003 0.0
C 54.6100006 72.6800003 0.0
C 55.3499985 73.949997 0.0
C 54.6699982 75.1399994 0.0
C 53.1899986 75.1399994 0.0
C 52.5099983 73.949997 0.0
C 56.5600014 70.7600022 0.0
C 58.0400009 70.7600022 0.0
C 58.7200012 71.9400024 0.0
C 57.9799996 73.2200012 0.0
C 56.619999 73.2200012 0.0
C 55.8800012 71.9400024 0.0
C 59.9900018 72.6800003 0.0
C 61.3499985 72.6800003 0.0
C 62.0900002 73.949997 0.0
C 61.4099999 75.1399994 0.0
C 59.9300004 75.1399994 0.0
C 59.25 73.949997 0.0
C 63.3100014 70.7600022 0.0
C 64.7799988 70.7600022 0.0
C 65.4599991 71.9400024 0.0
C 64.7300034 73.2200012 0.0
C 63.3600006 73.2200012 0.0
C 62.619999 71.9400024 0.0
C 66.7300034 72.6800003 0.0
C 68.0999985 72.6800003 0.0
C 68.8300019 73.949997 0.0
C 68.1500015 75.1399994 0.0
C 66.6800003 75.1399994 0.0
C 65.989998 73.949997 0.0
C 70.0500031 70.7600022 0.0
C 71.5199967 70.7600022 0.0
C 72.2099991 71.9400024 0.0
C 71.4700012 73.2200012 0.0
C 70.0999985 73.2200012 0.0
C 69.3700028 71.9400024 0.0
C 73.4800034 72.6800003 0.0
C 74.8399964 72.6800003 0.0
C 75.5800019 73.949997 0.0
C 74.9000016 75.1399994 0.0
C 73.4199982 75.1399994 0.0
C 72.7399979 73.949997 0.0
C 76.7900009 70.7600022 0.0
C 78.2699967 70.7600022 0.0
C 78.949997 71.9400024 0.0
C 78.2099991 73.2200012 0.0
C 76.8499986 73.2200012 0.0
C 76.1100006 71.9400024 0.0
C 80.2200012 72.6800003 0.0
C 81.5800019 72.6800003 0.0
C 82.3199997 73.949997 0.0
C 81.6399994 75.1399994 0.0
C 80.1600037 75.1399994 0.0
C 79.4800034 73.949997 0.0
C 83.5299988 70.7600022 0.0
C 85.0100021 70.7600022 0.0
C 85.6900025 71.9400024 0.0
C 84.949997 73.2200012 0.0
C 83.5899964 73.2200012 0.0
C 82.8499986 71.9400024 0.0
C 86.9599992 72.6800003 0.0
C 88.3300018 72.6800003 0.0
C 89.0599976 73.949997 0.0
C 88.3799973 75.1399994 0.0
C 86.9100038 75.1399994 0.0
C 86.2200012 73.949997 0.0
C 90.2799988 70.7600022 0.0
C 91.75 70.7600022 0.0
C 92.4400025 71.9400024 0.0
C 91.699997 73.2200012 0.0
C 90.3300018 73.2200012 0.0
C 89.5999985 71.9400024 0.0
C 93.699997 72.6800003 0.0
C 95.0699997 72.6800003 0.0
C 95.8099976 73.949997 0.0
C 95.1200028 75.1399994 0.0
C 93.6500016 75.1399994 0.0
C 92.9700012 73.949997 0.0
C 97.0199966 70.7600022 0.0
C 98.5 70.7600022 0.0
C 99.1800003 71.9400024 0.0
C 98.4400025 73.2200012 0.0
C 97.0800018 73.2200012 0.0
C 96.3399964 71.9400024 0.0
C 100.449997 72.6800003 0.0
C 101.8099976 72.6800003 0.0
C 102.5500031 73.949997 0.0
C 101.8700028 75.1399994 0.0
C 100.3899994 75.1399994 0.0
C 99.7099991 73.949997 0.0
C 103.7600022 70.7600022 0.0
C 105.2399979 70.7600022 0.0
C 105.9199982 71.9400024 0.0
C 105.1800003 73.2200012 0.0
C 103.8199997 73.2200012 0.0
C 103.0800018 71.9400024 0.0
C 107.1900024 72.6800003 0.0
C 108.5599976 72.6800003 0.0
C 109.2900009 73.949997 0.0
C 108.6100006 75.1399994 0.0
C 107.1399994 75.1399994 0.0
C 106.449997 73.949997 0.0
C 110.5100022 70.7600022 0.0
C 111.9800034 70.7600022 0.0
C 112.6600037 71.9400024 0.0
C 111.9300004 73.2200012 0.0
C 110.5599976 73.2200012 0.0
C 109.8199997 71.9400024 0.0
C 113.9300004 72.6800003 0.0
C 115.3000031 72.6800003 0.0
C 116.0400009 73.949997 0.0
C 115.3499985 75.1399994 0.0
C 113.8799974 75.1399994 0.0
C 113.199997 73.949997 0.0
C 117.25 70.7600022 0.0
C 118.7200012 70.7600022 0.0
C 119.4100037 71.9400024 0.0
C 118.6699982 73.2200012 0.0
C 117.3000031 73.2200012 0.0
C 116.5699997 71.9400024 0.0
C 120.6800003 72.6800003 0.0
C 122.0400009 72.6800003 0.0
C 122.7799988 73.949997 0.0
C 122.0999985 75.1399994 0.0
C 120.6200028 75.1399994 0.0
C 119.9400024 73.949997 0.0
C 123.989998 70.7600022 0.0
C 125.4700012 70.7600022 0.0
C 126.1500015 71.9400024 0.0
C 125.4100037 73.2200012 0.0
C 124.0500031 73.2200012 0.0
C 123.3099976 71.9400024 0.0
C 127.4199982 72.6800003 0.0
C 128.7799988 72.6800003 0.0
C 129.5200043 73.949997 0.0
C 128.8399964 75.1399994 0.0
C 127.3600006 75.1399994 0.0
C 126.6800003 73.949997 0.0
C 130.7400055 70.7600022 0.0
C 132.2100067 70.7600022 0.0
C 132.8899994 71.9400024 0.0
C 132.1600037 73.2200012 0.0
C 130.7899933 73.2200012 0.0
C 130.0500031 71.9400024 0.0
C 134.1600037 72.6800003 0.0
C 135.5299988 72.6800003 0.0
C 136.2599945 73.949997 0.0
C 135.5800019 75.1399994 0.0
C 134.1100006 75.1399994 0.0
C 133.4199982 73.949997 0.0
C 137.4799958 70.7600022 0.0
C 138.949997 70.7600022 0.0
C 139.6399994 71.9400024 0.0
C 138.899994 73.2200012 0.0
C 137.5299988 73.2200012 0.0
C 136.8000031 71.9400024 0.0
C 140.9100038 72.6800003 0.0
C 142.2700043 72.6800003 0.0
C 143.0099945 73.949997 0.0
C 142.3300018 75.1399994 0.0
C 140.8500062 75.1399994 0.0
C 140.1699982 73.949997 0.0
C 144.2200012 70.7600022 0.0
C 145.699997 70.7600022 0.0
C 146.3800049 71.9400024 0.0
C 145.6399994 73.2200012 0.0
C 144.2799988 73.2200012 0.0
C 143.5399933 71.9400024 0.0
C 147.6499939 72.6800003 0.0
C 149.0099945 72.6800003 0.0
C 149.75 73.949997 0.0
C 149.0700073 75.1399994 0.0
C 147.5899964 75.1399994 0.0
C 146.9100038 73.949997 0.0
C 150.9600068 70.7600022 0.0
C 152.4400025 70.7600022 0.0
C 153.1199951 71.9400024 0.0
C 152.3800049 73.2200012 0.0
C 151.0200043 73.2200012 0.0
C 150.2799988 71.9400024 0.0
C 154.3899994 72.6800003 0.0
C 155.7599945 72.6800003 0.0
C 156.4900055 73.949997 0.0
C 155.8099976 75.1399994 0.0
C 154.3399964 75.1399994 0.0
C 153.6499939 73.949997 0.0
C 157.7100067 70.7600022 0.0
C 159.1799927 70.7600022 0.0
C 159.8699952 71.9400024 0.0
C 159.1300049 73.2200012 0.0
C 157.7599945 73.2200012 0.0
C 157.0299988 71.9400024 0.0
C 161.1300049 72.6800003 0.0
C 162.5 72.6800003 0.0
C 163.2400055 73.949997 0.0
C 162.5500031 75.1399994 0.0
C 161.0800018 75.1399994 0.0
C 160.3999939 73.949997 0.0
C 164.449997 70.7600022 0.0
C 165.9299928 70.7600022 0.0
C 166.6100006 71.9400024 0.0
C 165.8699952 73.2200012 0.0
C 164.5099945 73.2200012 0.0
C 163.7700043 71.9400024 0.0
C 167.880005 72.6800003 0.0
C 169.2400055 72.6800003 0.0
C 169.9799958 73.949997 0.0
C 169.3000031 75.1399994 0.0
C 167.8200073 75.1399994 0.0
C 167.1399994 73.949997 0.0
C 171.1900024 70.7600022 0.0
C 172.6699982 70.7600022 0.0
C 173.3500061 71.9400024 0.0
C 172.6100006 73.2200012 0.0
C 171.25 73.2200012 0.0
C 170.5099945 71.9400024 0.0
C 174.6199951 72.6800003 0.0
C 175.9900056 72.6800003 0.0
C 176.7200012 73.949997 0.0
C 176.0399933 75.1399994 0.0
C 174.5700073 75.1399994 0.0
C 173.880005 73.949997 0.0
C 46.4500008 76.5999985 0.0
C 47.9199982 76.5999985 0.0
C 48.6100006 77.7799988 0.0
C 47.869999 79.0599976 0.0
C 46.5 79.0599976 0.0
C 45.7700005 77.7799988 0.0
C 49.8800012 78.5199967 0.0
C 51.2400017 78.5199967 0.0
C 51.9799996 79.7900009 0.0
C 51.2999992 80.9800034 0.0
C 49.8199997 80.9800034 0.0
C 49.1399994 79.7900009 0.0
C 53.1899986 76.5999985 0.0
C 54.6699982 76.5999985 0.0
C 55.3499985 77.7799988 0.0
C 54.6100006 79.0599976 0.0
C 53.25 79.0599976 0.0
C 52.5099983 77.7799988 0.0
C 56.619999 78.5199967 0.0
C 57.9799996 78.5199967 0.0
C 58.7200012 79.7900009 0.0
C 58.0400009 80.9800034 0.0
C 56.5600014 80.9800034 0.0
C 55.8800012 79.7900009 0.0
C 59.9300004 76.5999985 0.0
C 61.4099999 76.5999985 0.0
C 62.0900002 77.7799988 0.0
C 61.3499985 79.0599976 0.0
C 59.9900018 79.0599976 0.0
C 59.25 77.7799988 0.0
C 63.3600006 78.5199967 0.0
C 64.7300034 78.5199967 0.0
C 65.4599991 79.7900009 0.0
C 64.7799988 80.9800034 0.0
C 63.3100014 80.9800034 0.0
C 62.619999 79.7900009 0.0
C 66.6800003 76.5999985 0.0
C 68.1500015 76.5999985 0.0
C 68.8399964 77.7799988 0.0
C 68.0999985 79.0599976 0.0
C 66.7300034 79.0599976 0.0
C 66.0 77.7799988 0.0
C 70.0999985 78.5199967 0.0
C 71.4700012 78.5199967 0.0
C 72.2099991 79.7900009 0.0
C 71.5199967 80.9800034 0.0
C 70.0500031 80.9800034 0.0
C 69.3700028 79.7900009 0.0
C 73.4199982 76.5999985 0.0
C 74.9000016 76.5999985 0.0
C 75.5800019 77.7799988 0.0
C 74.8399964 79.0599976 0.0
C 73.4800034 79.0599976 0.0
C 72.7399979 77.7799988 0.0
C 76.8499986 78.5199967 0.0
C 78.2099991 78.5199967 0.0
C 78.949997 79.7900009 0.0
C 78.2699967 80.9800034 0.0
C 76.7900009 80.9800034 0.0
C 76.1100006 79.7900009 0.0
C 80.1600037 76.5999985 0.0
C 81.6399994 76.5999985 0.0
C 82.3199997 77.7799988 0.0
C 81.5800019 79.0599976 0.0
C 80.2200012 79.0599976 0.0
C 79.4800034 77.7799988 0.0
C 83.5899964 78.5199967 0.0
C 84.9599992 78.5199967 0.0
C 85.6900025 79.7900009 0.0
C 85.0100021 80.9800034 0.0
C 83.5400009 80.9800034 0.0
C 82.8499986 79.7900009 0.0
C 86.9100038 76.5999985 0.0
C 88.3799973 76.5999985 0.0
C 89.0599976 77.7799988 0.0
C 88.3300018 79.0599976 0.0
C 86.9599992 79.0599976 0.0
C 86.2200012 77.7799988 0.0
C 90.3300018 78.5199967 0.0
C 91.699997 78.5199967 0.0
C 92.4400025 79.7900009 0.0
C 91.75 80.9800034 0.0
C 90.2799988 80.9800034 0.0
C 89.5999985 79.7900009 0.0
C 93.6500016 76.5999985 0.0
C 95.1200028 76.5999985 0.0
C 95.8099976 77.7799988 0.0
C 95.0699997 79.0599976 0.0
C 93.699997 79.0599976 0.0
C 92.9700012 77.7799988 0.0
C 97.0800018 78.5199967 0.0
C 98.4400025 78.5199967 0.0
C 99.1800003 79.7900009 0.0
C 98.5 80.9800034 0.0
C 97.0199966 80.9800034 0.0
C 96.3399964 79.7900009 0.0
C 100.3899994 76.5999985 0.0
C 101.8700028 76.5999985 0.0
C 102.5500031 77.7799988 0.0
C 101.8099976 79.0599976 0.0
C 100.449997 79.0599976 0.0
C 99.7099991 77.7799988 0.0
C 103.8199997 78.5199967 0.0
C 105.1800003 78.5199967 0.0
C 105.9199982 79.7900009 0.0
C 105.2399979 80.9800034 0.0
C 103.7600022 80.9800034 0.0
C 103.0800018 79.7900009 0.0
C 107.1399994 76.5999985 0.0
C 108.6100006 76.5999985 0.0
C 109.2900009 77.7799988 0.0
C 108.5599976 79.0599976 0.0
C 107.1900024 79.0599976 0.0
C 106.449997 77.7799988 0.0
C 110.5599976 78.5199967 0.0
C 111.9300004 78.5199967 0.0
C 112.6600037 79.7900009 0.0
C 111.9800034 80.9800034 0.0
C 110.5100022 80.9800034 0.0
C 109.8199997 79.7900009 0.0
C 113.8799974 76.5999985 0.0
C 115.3499985 76.5999985 0.0
C 116.0400009 77.7799988 0.0
C 115.3000031 79.0599976 0.0
C 113.9300004 79.0599976 0.0
C 113.199997 77.7799988 0.0
C 117.3099976 78.5199967 0.0
C 118.6699982 78.5199967 0.0
C 119.4100037 79.7900009 0.0
C 118.7300034 80.9800034 0.0
C 117.25 80.9800034 0.0
C 116.5699997 79.7900009 0.0
C 120.6200028 76.5999985 0.0
C 122.0999985 76.5999985 0.0
C 122.7799988 77.7799988 0.0
C 122.0400009 79.0599976 0.0
C 120.6800003 79.0599976 0.0
C 119.9400024 77.7799988 0.0
C 124.0500031 78.5199967 0.0
C 125.4100037 78.5199967 0.0
C 126.1500015 79.7900009 0.0
C 125.4700012 80.9800034 0.0
C 123.989998 80.9800034 0.0
C 123.3099976 79.7900009 0.0
C 127.3600006 76.5999985 0.0
C 128.8399964 76.5999985 0.0
C 129.5200043 77.7799988 0.0
C 128.7799988 79.0599976 0.0
C 127.4199982 79.0599976 0.0
C 126.6800003 77.7799988 0.0
C 130.7899933 78.5199967 0.0
C 132.1600037 78.5199967 0.0
C 132.8899994 79.7900009 0.0
C 132.2100067 80.9800034 0.0
C 130.7400055 80.9800034 0.0
C 130.0500031 79.7900009 0.0
C 134.1100006 76.5999985 0.0
C 135.5800019 76.5999985 0.0
C 136.2700043 77.7799988 0.0
C 135.5299988 79.0599976 0.0
C 134.1600037 79.0599976 0.0
C 133.4299927 77.7799988 0.0
C 137.5299988 78.5199967 0.0
C 138.899994 78.5199967 0.0
C 139.6399994 79.7900009 0.0
C 138.949997 80.9800034 0.0
C 137.4799958 80.9800034 0.0
C 136.8000031 79.7900009 0.0
C 140.8500062 76.5999985 0.0
C 142.3300018 76.5999985 0.0
C 143.0099945 77.7799988 0.0
C 142.2700043 79.0599976 0.0
C 140.9100038 79.0599976 0.0
C 140.1699982 77.7799988 0.0
C 144.2799988 78.5199967 0.0
C 145.6399994 78.5199967 0.0
C 146.3800049 79.7900009 0.0
C 145.699997 80.9800034 0.0
C 144.2200012 80.9800034 0.0
C 143.5399933 79.7900009 0.0
C 147.5899964 76.5999985 0.0
C 149.0700073 76.5999985 0.0
C 149.75 77.7799988 0.0
C 149.0099945 79.0599976 0.0
C 147.6499939 79.0599976 0.0
C 146.9100038 77.7799988 0.0
C 151.0200043 78.5199967 0.0
C 152.3899994 78.5199967 0.0
C 153.1199951 79.7900009 0.0
C 152.4400025 80.9800034 0.0
C 150.9700012 80.9800034 0.0
C 150.2799988 79.7900009 0.0
C 154.3399964 76.5999985 0.0
C 155.8099976 76.5999985 0.0
C 156.4900055 77.7799988 0.0
C 155.7599945 79.0599976 0.0
C 154.3899994 79.0599976 0.0
C 153.6499939 77.7799988 0.0
C 157.7599945 78.5199967 0.0
C 159.1300049 78.5199967 0.0
C 159.8699952 79.7900009 0.0
C 159.1799927 80.9800034 0.0
C 157.7100067 80.9800034 0.0
C 157.0299988 79.7900009 0.0
C 161.0800018 76.5999985 0.0
C 162.5500031 76.5999985 0.0
C 163.2400055 77.7799988 0.0
C 162.5 79.0599976 0.0
C 161.1300049 79.0599976 0.0
C 160.3999939 77.7799988 0.0
C 164.5099945 78.5199967 0.0
C 165.8699952 78.5199967 0.0
C 166.6100006 79.7900009 0.0
C 165.9299928 80.9800034 0.0
C 164.449997 80.9800034 0.0
C 163.7700043 79.7900009 0.0
C 167.8200073 76.5999985 0.0
C 169.3000031 76.5999985 0.0
C 169.9799958 77.7799988 0.0
C 169.2400055 79.0599976 0.0
C 167.880005 79.0599976 0.0
C 167.1399994 77.7799988 0.0
C 171.25 78.5199967 0.0
C 172.6100006 78.5199967 0.0
C 173.3500061 79.7900009 0.0
C 172.6699982 80.9800034 0.0
C 171.1900024 80.9800034 0.0
C 170.5099945 79.7900009 0.0
C 174.5700073 76.5999985 0.0
C 176.0399933 76.5999985 0.0
C 176.7200012 77.7799988 0.0
C 175.9900056 79.0599976 0.0
C 174.6199951 79.0599976 0.0
C 173.880005 77.7799988 0.0
C 177.9900056 78.5199967 0.0
C 179.3600006 78.5199967 0.0
C 180.0899963 79.7900009 0.0
C 179.4100037 80.9800034 0.0
C 177.9400024 80.9800034 0.0
C 177.25 79.7900009 0.0
C 49.8199997 82.4400025 0.0
C 51.2999992 82.4400025 0.0
C 51.9799996 83.6200028 0.0
C 51.2400017 84.9000016 0.0
C 49.8800012 84.9000016 0.0
C 49.1399994 83.6200028 0.0
C 53.25 84.3600006 0.0
C 54.6100006 84.3600006 0.0
C 55.3499985 85.6299973 0.0
C 54.6699982 86.8199997 0.0
C 53.1899986 86.8199997 0.0
C 52.5099983 85.6299973 0.0
C 56.5600014 82.4400025 0.0
C 58.0400009 82.4400025 0.0
C 58.7200012 83.6200028 0.0
C 57.9799996 84.9000016 0.0
C 56.619999 84.9000016 0.0
C 55.8800012 83.6200028 0.0
C 59.9900018 84.3600006 0.0
C 61.3600006 84.3600006 0.0
C 62.0900002 85.6299973 0.0
C 61.4099999 86.8199997 0.0
C 59.9399986 86.8199997 0.0
C 59.25 85.6299973 0.0
C 63.3100014 82.4400025 0.0
C 64.7799988 82.4400025 0.0
C 65.4599991 83.6200028 0.0
C 64.7300034 84.9000016 0.0
C 63.3600006 84.9000016 0.0
C 62.619999 83.6200028 0.0
C 66.7300034 84.3600006 0.0
C 68.0999985 84.3600006 0.0
C 68.8399964 85.6299973 0.0
C 68.1500015 86.8199997 0.0
C 66.6800003 86.8199997 0.0
C 66.0 85.6299973 0.0
C 70.0500031 82.4400025 0.0
C 71.5199967 82.4400025 0.0
C 72.2099991 83.6200028 0.0
C 71.4700012 84.9000016 0.0
C 70.0999985 84.9000016 0.0
C 69.3700028 83.6200028 0.0
C 73.4800034 84.3600006 0.0
C 74.8399964 84.3600006 0.0
C 75.5800019 85.6299973 0.0
C 74.9000016 86.8199997 0.0
C 73.4199982 86.8199997 0.0
C 72.7399979 85.6299973 0.0
C 76.7900009 82.4400025 0.0
C 78.2699967 82.4400025 0.0
C 78.949997 83.6200028 0.0
C 78.2099991 84.9000016 0.0
C 76.8499986 84.9000016 0.0
C 76.1100006 83.6200028 0.0
C 80.2200012 84.3600006 0.0
C 81.5800019 84.3600006 0.0
C 82.3199997 85.6299973 0.0
C 81.6399994 86.8199997 0.0
C 80.1600037 86.8199997 0.0
C 79.4800034 85.6299973 0.0
C 83.5400009 82.4400025 0.0
C 85.0100021 82.4400025 0.0
C 85.6900025 83.6200028 0.0
C 84.9599992 84.9000016 0.0
C 83.5899964 84.9000016 0.0
C 82.8499986 83.6200028 0.0
C 86.9599992 84.3600006 0.0
C 88.3300018 84.3600006 0.0
C 89.0599976 85.6299973 0.0
C 88.3799973 86.8199997 0.0
C 86.9100038 86.8199997 0.0
C 86.2200012 85.6299973 0.0
C 90.2799988 82.4400025 0.0
C 91.75 82.4400025 0.0
C 92.4400025 83.6200028 0.0
C 91.699997 84.9000016 0.0
C 90.3300018 84.9000016 0.0
C 89.5999985 83.6200028 0.0
C 93.7099991 84.3600006 0.0
C 95.0699997 84.3600006 0.0
C 95.8099976 85.6299973 0.0
C 95.1299973 86.8199997 0.0
C 93.6500016 86.8199997 0.0
C 92.9700012 85.6299973 0.0
C 97.0199966 82.4400025 0.0
C 98.5 82.4400025 0.0
C 99.1800003 83.6200028 0.0
C 98.4400025 84.9000016 0.0
C 97.0800018 84.9000016 0.0
C 96.3399964 83.6200028 0.0
C 100.449997 84.3600006 0.0
C 101.8099976 84.3600006 0.0
C 102.5500031 85.6299973 0.0
C 101.8700028 86.8199997 0.0
C 100.3899994 86.8199997 0.0
C 99.7099991 85.6299973 0.0
C 103.7600022 82.4400025 0.0
C 105.2399979 82.4400025 0.0
C 105.9199982 83.6200028 0.0
C 105.1800003 84.9000016 0.0
C 103.8199997 84.9000016 0.0
C 103.0800018 83.6200028 0.0
C 107.1900024 84.3600006 0.0
C 108.5599976 84.3600006 0.0
C 109.2900009 85.6299973 0.0
C 108.6100006 86.8199997 0.0
C 107.1399994 86.8199997 0.0
C 106.449997 85.6299973 0.0
C 110.5100022 82.4400025 0.0
C 111.9800034 82.4400025 0.0
C 112.6699982 83.6200028 0.0
C 111.9300004 84.9000016 0.0
C 110.5599976 84.9000016 0.0
C 109.8300019 83.6200028 0.0
C 113.9300004 84.3600006 0.0
C 115.3000031 84.3600006 0.0
C 116.0400009 85.6299973 0.0
C 115.3499985 86.8199997 0.0
C 113.8799974 86.8199997 0.0
C 113.199997 85.6299973 0.0
C 117.25 82.4400025 0.0
C 118.7300034 82.4400025 0.0
C 119.4100037 83.6200028 0.0
C 118.6699982 84.9000016 0.0
C 117.3099976 84.9000016 0.0
C 116.5699997 83.6200028 0.0
C 120.6800003 84.3600006 0.0
C 122.0400009 84.3600006 0.0
C 122.7799988 85.6299973 0.0
C 122.0999985 86.8199997 0.0
C 120.6200028 86.8199997 0.0
C 119.9400024 85.6299973 0.0
C 123.989998 82.4400025 0.0
C 125.4700012 82.4400025 0.0
C 126.1500015 83.6200028 0.0
C 125.4100037 84.9000016 0.0
C 124.0500031 84.9000016 0.0
C 123.3099976 83.6200028 0.0
C 127.4199982 84.3600006 0.0
C 128.7899933 84.3600006 0.0
C 129.5200043 85.6299973 0.0
C 128.8399964 86.8199997 0.0
C 127.3700028 86.8199997 0.0
C 126.6800003 85.6299973 0.0
C 130.7400055 82.4400025 0.0
C 132.2100067 82.4400025 0.0
C 132.8899994 83.6200028 0.0
C 132.1600037 84.9000016 0.0
C 130.7899933 84.9000016 0.0
C 130.0500031 83.6200028 0.0
C 134.1600037 84.3600006 0.0
C 135.5299988 84.3600006 0.0
C 136.2700043 85.6299973 0.0
C 135.5800019 86.8199997 0.0
C 134.1100006 86.8199997 0.0
C 133.4299927 85.6299973 0.0
C 137.4799958 82.4400025 0.0
C 138.949997 82.4400025 0.0
C 139.6399994 83.6200028 0.0
C 138.899994 84.9000016 0.0
C 137.5299988 84.9000016 0.0
C 136.8000031 83.6200028 0.0
C 140.9100038 84.3600006 0.0
C 142.2700043 84.3600006 0.0
C 143.0099945 85.6299973 0.0
C 142.3300018 86.8199997 0.0
C 140.8500062 86.8199997 0.0
C 140.1699982 85.6299973 0.0
C 144.2200012 82.4400025 0.0
C 145.699997 82.4400025 0.0
C 146.3800049 83.6200028 0.0
C 145.6399994 84.9000016 0.0
C 144.2799988 84.9000016 0.0
C 143.5399933 83.6200028 0.0
C 147.6499939 84.3600006 0.0
C 149.0099945 84.3600006 0.0
C 149.75 85.6299973 0.0
C 149.0700073 86.8199997 0.0
C 147.5899964 86.8199997 0.0
C 146.9100038 85.6299973 0.0
C 150.9700012 82.4400025 0.0
C 152.4400025 82.4400025 0.0
C 153.1199951 83.6200028 0.0
C 152.3899994 84.9000016 0.0
C 151.0200043 84.9000016 0.0
C 150.2799988 83.6200028 0.0
C 154.3899994 84.3600006 0.0
C 155.7599945 84.3600006 0.0
C 156.4900055 85.6299973 0.0
C 155.8099976 86.8199997 0.0
C 154.3399964 86.8199997 0.0
C 153.6499939 85.6299973 0.0
C 157.7100067 82.4400025 0.0
C 159.1799927 82.4400025 0.0
C 159.8699952 83.6200028 0.0
C 159.1300049 84.9000016 0.0
C 157.7599945 84.9000016 0.0
C 157.0299988 83.6200028 0.0
C 161.1399994 84.3600006 0.0
C 162.5 84.3600006 0.0
C 163.2400055 85.6299973 0.0
C 162.5599976 86.8199997 0.0
C 161.0800018 86.8199997 0.0
C 160.3999939 85.6299973 0.0
C 164.449997 82.4400025 0.0
C 165.9299928 82.4400025 0.0
C 166.6100006 83.6200028 0.0
C 165.8699952 84.9000016 0.0
C 164.5099945 84.9000016 0.0
C 163.7700043 83.6200028 0.0
C 167.880005 84.3600006 0.0
C 169.2400055 84.3600006 0.0
C 169.9799958 85.6299973 0.0
C 169.3000031 86.8199997 0.0
C 167.8200073 86.8199997 0.0
C 167.1399994 85.6299973 0.0
C 171.1900024 82.4400025 0.0
C 172.6699982 82.4400025 0.0
C 173.3500061 83.6200028 0.0
C 172.6100006 84.9000016 0.0
C 171.25 84.9000016 0.0
C 170.5099945 83.6200028 0.0
C 174.6199951 84.3600006 0.0
C 175.9900056 84.3600006 0.0
C 176.7200012 85.6299973 0.0
C 176.0399933 86.8199997 0.0
C 174.5700073 86.8199997 0.0
C 173.880005 85.6299973 0.0
C 177.9400024 82.4400025 0.0
C 179.4100037 82.4400025 0.0
C 180.1000061 83.6200028 0.0
C 179.3600006 84.9000016 0.0
C 177.9900056 84.9000016 0.0
C 177.2599945 83.6200028 0.0
C 181.3600006 84.3600006 0.0
C 182.7299958 84.3600006 0.0
C 183.4700012 85.6299973 0.0
C 182.7799988 86.8199997 0.0
C 181.3099976 86.8199997 0.0
C 180.6300049 85.6299973 0.0
C 53.1899986 88.2799988 0.0
C 54.6699982 88.2799988 0.0
C 55.3499985 89.4599991 0.0
C 54.6100006 90.7399979 0.0
C 53.25 90.7399979 0.0
C 52.5099983 89.4599991 0.0
C 56.619999 90.199997 0.0
C 57.9799996 90.199997 0.0
C 58.7200012 91.4700012 0.0
C 58.0400009 92.6600037 0.0
C 56.5600014 92.6600037 0.0
C 55.8800012 91.4700012 0.0
C 59.9399986 88.2799988 0.0
C 61.4099999 88.2799988 0.0
C 62.0900002 89.4599991 0.0
C 61.3600006 90.7399979 0.0
C 59.9900018 90.7399979 0.0
C 59.25 89.4599991 0.0
C 63.3600006 90.199997 0.0
C 64.7300034 90.199997 0.0
C 65.4599991 91.4700012 0.0
C 64.7799988 92.6600037 0.0
C 63.3100014 92.6600037 0.0
C 62.619999 91.4700012 0.0
C 66.6800003 88.2799988 0.0
C 68.1500015 88.2799988 0.0
C 68.8399964 89.4599991 0.0
C 68.0999985 90.7399979 0.0
C 66.7300034 90.7399979 0.0
C 66.0 89.4599991 0.0
C 70.1100006 90.199997 0.0
C 71.4700012 90.199997 0.0
C 72.2099991 91.4700012 0.0
C 71.5299988 92.6600037 0.0
C 70.0500031 92.6600037 0.0
C 69.3700028 91.4700012 0.0
C 73.4199982 88.2799988 0.0
C 74.9000016 88.2799988 0.0
C 75.5800019 89.4599991 0.0
C 74.8399964 90.7399979 0.0
C 73.4800034 90.7399979 0.0
C 72.7399979 89.4599991 0.0
C 76.8499986 90.199997 0.0
C 78.2099991 90.199997 0.0
C 78.949997 91.4700012 0.0
C 78.2699967 92.6600037 0.0
C 76.7900009 92.6600037 0.0
C 76.1100006 91.4700012 0.0
C 80.1600037 88.2799988 0.0
C 81.6399994 88.2799988 0.0
C 82.3199997 89.4599991 0.0
C 81.5800019 90.7399979 0.0
C 80.2200012 90.7399979 0.0
C 79.4800034 89.4599991 0.0
C 83.5899964 90.199997 0.0
C 84.9599992 90.199997 0.0
C 85.6900025 91.4700012 0.0
C 85.0100021 92.6600037 0.0
C 83.5400009 92.6600037 0.0
C 82.8499986 91.4700012 0.0
C 86.9100038 88.2799988 0.0
C 88.3799973 88.2799988 0.0
C 89.0699997 89.4599991 0.0
C 88.3300018 90.7399979 0.0
C 86.9599992 90.7399979 0.0
C 86.2300034 89.4599991 0.0
C 90.3300018 90.199997 0.0
C 91.699997 90.199997 0.0
C 92.4400025 91.4700012 0.0
C 91.75 92.6600037 0.0
C 90.2799988 92.6600037 0.0
C 89.5999985 91.4700012 0.0
C 93.6500016 88.2799988 0.0
C 95.1299973 88.2799988 0.0
C 95.8099976 89.4599991 0.0
C 95.0699997 90.7399979 0.0
C 93.7099991 90.7399979 0.0
C 92.9700012 89.4599991 0.0
C 97.0800018 90.199997 0.0
C 98.4400025 90.199997 0.0
C 99.1800003 91.4700012 0.0
C 98.5 92.6600037 0.0
C 97.0199966 92.6600037 0.0
C 96.3399964 91.4700012 0.0
C 100.3899994 88.2799988 0.0
C 101.8700028 88.2799988 0.0
C 102.5500031 89.4599991 0.0
C 101.8099976 90.7399979 0.0
C 100.449997 90.7399979 0.0
C 99.7099991 89.4599991 0.0
C 103.8199997 90.199997 0.0
C 105.1900024 90.199997 0.0
C 105.9199982 91.4700012 0.0
C 105.2399979 92.6600037 0.0
C 103.7699967 92.6600037 0.0
C 103.0800018 91.4700012 0.0
C 107.1399994 88.2799988 0.0
C 108.6100006 88.2799988 0.0
C 109.2900009 89.4599991 0.0
C 108.5599976 90.7399979 0.0
C 107.1900024 90.7399979 0.0
C 106.449997 89.4599991 0.0
C 110.5599976 90.199997 0.0
C 111.9300004 90.199997 0.0
C 112.6699982 91.4700012 0.0
C 111.9800034 92.6600037 0.0
C 110.5100022 92.6600037 0.0
C 109.8300019 91.4700012 0.0
C 113.8799974 88.2799988 0.0
C 115.3499985 88.2799988 0.0
C 116.0400009 89.4599991 0.0
C 115.3000031 90.7399979 0.0
C 113.9300004 90.7399979 0.0
C 113.199997 89.4599991 0.0
C 117.3099976 90.199997 0.0
C 118.6699982 90.199997 0.0
C 119.4100037 91.4700012 0.0
C 118.7300034 92.6600037 0.0
C 117.25 92.6600037 0.0
C 116.5699997 91.4700012 0.0
C 120.6200028 88.2799988 0.0
C 122.0999985 88.2799988 0.0
C 122.7799988 89.4599991 0.0
C 122.0400009 90.7399979 0.0
C 120.6800003 90.7399979 0.0
C 119.9400024 89.4599991 0.0
C 124.0500031 90.199997 0.0
C 125.4100037 90.199997 0.0
C 126.1500015 91.4700012 0.0
C 125.4700012 92.6600037 0.0
C 123.989998 92.6600037 0.0
C 123.3099976 91.4700012 0.0
C 127.3700028 88.2799988 0.0
C 128.8399964 88.2799988 0.0
C 129.5200043 89.4599991 0.0
C 128.7899933 90.7399979 0.0
C 127.4199982 90.7399979 0.0
C 126.6800003 89.4599991 0.0
C 130.7899933 90.199997 0.0
C 132.1600037 90.199997 0.0
C 132.8899994 91.4700012 0.0
C 132.2100067 92.6600037 0.0
C 130.7400055 92.6600037 0.0
C 130.0500031 91.4700012 0.0
C 134.1100006 88.2799988 0.0
C 135.5800019 88.2799988 0.0
C 136.2700043 89.4599991 0.0
C 135.5299988 90.7399979 0.0
C 134.1600037 90.7399979 0.0
C 133.4299927 89.4599991 0.0
C 137.5399933 90.199997 0.0
C 138.899994 90.199997 0.0
C 139.6399994 91.4700012 0.0
C 138.9600068 92.6600037 0.0
C 137.4799958 92.6600037 0.0
C 136.8000031 91.4700012 0.0
C 140.8500062 88.2799988 0.0
C 142.3300018 88.2799988 0.0
C 143.0099945 89.4599991 0.0
C 142.2700043 90.7399979 0.0
C 140.9100038 90.7399979 0.0
C 140.1699982 89.4599991 0.0
C 144.2799988 90.199997 0.0
C 145.6399994 90.199997 0.0
C 146.3800049 91.4700012 0.0
C 145.699997 92.6600037 0.0
C 144.2200012 92.6600037 0.0
C 143.5399933 91.4700012 0.0
C 147.5899964 88.2799988 0.0
C 149.0700073 88.2799988 0.0
C 149.75 89.4599991 0.0
C 149.0099945 90.7399979 0.0
C 147.6499939 90.7399979 0.0
C 146.9100038 89.4599991 0.0
C 151.0200043 90.199997 0.0
C 152.3899994 90.199997 0.0
C 153.1199951 91.4700012 0.0
C 152.4400025 92.6600037 0.0
C 150.9700012 92.6600037 0.0
C 150.2799988 91.4700012 0.0
C 154.3399964 88.2799988 0.0
C 155.8099976 88.2799988 0.0
C 156.5 89.4599991 0.0
C 155.7599945 90.7399979 0.0
C 154.3899994 90.7399979 0.0
C 153.6600037 89.4599991 0.0
C 157.7599945 90.199997 0.0
C 159.1300049 90.199997 0.0
C 159.8699952 91.4700012 0.0
C 159.1799927 92.6600037 0.0
C 157.7100067 92.6600037 0.0
C 157.0299988 91.4700012 0.0
C 161.0800018 88.2799988 0.0
C 162.5599976 88.2799988 0.0
C 163.2400055 89.4599991 0.0
C 162.5 90.7399979 0.0
C 161.1399994 90.7399979 0.0
C 160.3999939 89.4599991 0.0
C 164.5099945 90.199997 0.0
C 165.8699952 90.199997 0.0
C 166.6100006 91.4700012 0.0
C 165.9299928 92.6600037 0.0
C 164.449997 92.6600037 0.0
C 163.7700043 91.4700012 0.0
C 167.8200073 88.2799988 0.0
C 169.3000031 88.2799988 0.0
C 169.9799958 89.4599991 0.0
C 169.2400055 90.7399979 0.0
C 167.880005 90.7399979 0.0
C 167.1399994 89.4599991 0.0
C 171.25 90.199997 0.0
C 172.6199951 90.199997 0.0
C 173.3500061 91.4700012 0.0
C 172.6699982 92.6600037 0.0
C 171.199997 92.6600037 0.0
C 170.5099945 91.4700012 0.0
C 174.5700073 88.2799988 0.0
C 176.0399933 88.2799988 0.0
C 176.7200012 89.4599991 0.0
C 175.9900056 90.7399979 0.0
C 174.6199951 90.7399979 0.0
C 173.880005 89.4599991 0.0
C 177.9900056 90.199997 0.0
C 179.3600006 90.199997 0.0
C 180.1000061 91.4700012 0.0
C 179.4100037 92.6600037 0.0
C 177.9400024 92.6600037 0.0
C 177.2599945 91.4700012 0.0
C 181.3099976 88.2799988 0.0
C 182.7799988 88.2799988 0.0
C 183.4700012 89.4599991 0.0
C 182.7299958 90.7399979 0.0
C 181.3600006 90.7399979 0.0
C 180.6300049 89.4599991 0.0
C 184.7400055 90.199997 0.0
C 186.1000061 90.199997 0.0
C 186.8399964 91.4700012 0.0
C 186.1600037 92.6600037 0.0
C 184.6799927 92.6600037 0.0
C 184.0 91.4700012 0.0
C 56.5600014 94.1200028 0.0
C 58.0400009 94.1200028 0.0
C 58.7200012 95.3000031 0.0
C 57.9799996 96.5800019 0.0
C 56.619999 96.5800019 0.0
C 55.8800012 95.3000031 0.0
C 59.9900018 96.0400009 0.0
C 61.3600006 96.0400009 0.0
C 62.0900002 97.3099976 0.0
C 61.4099999 98.5 0.0
C 59.9399986 98.5 0.0
C 59.25 97.3099976 0.0
C 63.3100014 94.1200028 0.0
C 64.7799988 94.1200028 0.0
C 65.4700012 95.3000031 0.0
C 64.7300034 96.5800019 0.0
C 63.3600006 96.5800019 0.0
C 62.6300011 95.3000031 0.0
C 66.7300034 96.0400009 0.0
C 68.0999985 96.0400009 0.0
C 68.8399964 97.3099976 0.0
C 68.1500015 98.5 0.0
C 66.6800003 98.5 0.0
C 66.0 97.3099976 0.0
C 70.0500031 94.1200028 0.0
C 71.5299988 94.1200028 0.0
C 72.2099991 95.3000031 0.0
C 71.4700012 96.5800019 0.0
C 70.1100006 96.5800019 0.0
C 69.3700028 95.3000031 0.0
C 73.4800034 96.0400009 0.0
C 74.8399964 96.0400009 0.0
C 75.5800019 97.3099976 0.0
C 74.9000016 98.5 0.0
C 73.4199982 98.5 0.0
C 72.7399979 97.3099976 0.0
C 76.7900009 94.1200028 0.0
C 78.2699967 94.1200028 0.0
C 78.949997 95.3000031 0.0
C 78.2099991 96.5800019 0.0
C 76.8499986 96.5800019 0.0
C 76.1100006 95.3000031 0.0
C 80.2200012 96.0400009 0.0
C 81.5899964 96.0400009 0.0
C 82.3199997 97.3099976 0.0
C 81.6399994 98.5 0.0
C 80.1699982 98.5 0.0
C 79.4800034 97.3099976 0.0
C 83.5400009 94.1200028 0.0
C 85.0100021 94.1200028 0.0
C 85.6900025 95.3000031 0.0
C 84.9599992 96.5800019 0.0
C 83.5899964 96.5800019 0.0
C 82.8499986 95.3000031 0.0
C 86.9599992 96.0400009 0.0
C 88.3300018 96.0400009 0.0
C 89.0699997 97.3099976 0.0
C 88.3799973 98.5 0.0
C 86.9100038 98.5 0.0
C 86.2300034 97.3099976 0.0
C 90.2799988 94.1200028 0.0
C 91.75 94.1200028 0.0
C 92.4400025 95.3000031 0.0
C 91.699997 96.5800019 0.0
C 90.3300018 96.5800019 0.0
C 89.5999985 95.3000031 0.0
C 93.7099991 96.0400009 0.0
C 95.0699997 96.0400009 0.0
C 95.8099976 97.3099976 0.0
C 95.1299973 98.5 0.0
C 93.6500016 98.5 0.0
C 92.9700012 97.3099976 0.0
C 97.0199966 94.1200028 0.0
C 98.5 94.1200028 0.0
C 99.1800003 95.3000031 0.0
C 98.4400025 96.5800019 0.0
C 97.0800018 96.5800019 0.0
C 96.3399964 95.3000031 0.0
C 100.449997 96.0400009 0.0
C 101.8099976 96.0400009 0.0
C 102.5500031 97.3099976 0.0
C 101.8700028 98.5 0.0
C 100.3899994 98.5 0.0
C 99.7099991 97.3099976 0.0
C 103.7699967 94.1200028 0.0
C 105.2399979 94.1200028 0.0
C 105.9199982 95.3000031 0.0
C 105.1900024 96.5800019 0.0
C 103.8199997 96.5800019 0.0
C 103.0800018 95.3000031 0.0
C 107.1900024 96.0400009 0.0
C 108.5599976 96.0400009 0.0
C 109.2900009 97.3099976 0.0
C 108.6100006 98.5 0.0
C 107.1399994 98.5 0.0
C 106.449997 97.3099976 0.0
C 110.5100022 94.1200028 0.0
C 111.9800034 94.1200028 0.0
C 112.6699982 95.3000031 0.0
C 111.9300004 96.5800019 0.0
C 110.5599976 96.5800019 0.0
C 109.8300019 95.3000031 0.0
C 113.9400024 96.0400009 0.0
C 115.3000031 96.0400009 0.0
C 116.0400009 97.3099976 0.0
C 115.3600006 98.5 0.0
C 113.8799974 98.5 0.0
C 113.199997 97.3099976 0.0
C 117.25 94.1200028 0.0
C 118.7300034 94.1200028 0.0
C 119.4100037 95.3000031 0.0
C 118.6699982 96.5800019 0.0
C 117.3099976 96.5800019 0.0
C 116.5699997 95.3000031 0.0
C 120.6800003 96.0400009 0.0
C 122.0400009 96.0400009 0.0
C 122.7799988 97.3099976 0.0
C 122.0999985 98.5 0.0
C 120.6200028 98.5 0.0
C 119.9400024 97.3099976 0.0
C 123.989998 94.1200028 0.0
C 125.4700012 94.1200028 0.0
C 126.1500015 95.3000031 0.0
C 125.4100037 96.5800019 0.0
C 124.0500031 96.5800019 0.0
C 123.3099976 95.3000031 0.0
C 127.4199982 96.0400009 0.0
C 128.7899933 96.0400009 0.0
C 129.5200043 97.3099976 0.0
C 128.8399964 98.5 0.0
C 127.3700028 98.5 0.0
C 126.6800003 97.3099976 0.0
C 130.7400055 94.1200028 0.0
C 132.2100067 94.1200028 0.0
C 132.899994 95.3000031 0.0
C 132.1600037 96.5800019 0.0
C 130.7899933 96.5800019 0.0
C 130.0599976 95.3000031 0.0
C 134.1600037 96.0400009 0.0
C 135.5299988 96.0400009 0.0
C 136.2700043 97.3099976 0.0
C 135.5800019 98.5 0.0
C 134.1100006 98.5 0.0
C 133.4299927 97.3099976 0.0
C 137.4799958 94.1200028 0.0
C 138.9600068 94.1200028 0.0
C 139.6399994 95.3000031 0.0
C 138.899994 96.5800019 0.0
C 137.5399933 96.5800019 0.0
C 136.8000031 95.3000031 0.0
C 140.9100038 96.0400009 0.0
C 142.2700043 96.0400009 0.0
C 143.0099945 97.3099976 0.0
C 142.3300018 98.5 0.0
C 140.8500062 98.5 0.0
C 140.1699982 97.3099976 0.0
C 144.2200012 94.1200028 0.0
C 145.699997 94.1200028 0.0
C 146.3800049 95.3000031 0.0
C 145.6399994 96.5800019 0.0
C 144.2799988 96.5800019 0.0
C 143.5399933 95.3000031 0.0
C 147.6499939 96.0400009 0.0
C 149.0200043 96.0400009 0.0
C 149.75 97.3099976 0.0
C 149.0700073 98.5 0.0
C 147.6000061 98.5 0.0
C 146.9100038 97.3099976 0.0
C 150.9700012 94.1200028 0.0
C 152.4400025 94.1200028 0.0
C 153.1199951 95.3000031 0.0
C 152.3899994 96.5800019 0.0
C 151.0200043 96.5800019 0.0
C 150.2799988 95.3000031 0.0
C 154.3899994 96.0400009 0.0
C 155.7599945 96.0400009 0.0
C 156.5 97.3099976 0.0
C 155.8099976 98.5 0.0
C 154.3399964 98.5 0.0
C 153.6600037 97.3099976 0.0
C 157.7100067 94.1200028 0.0
C 159.1799927 94.1200028 0.0
C 159.8699952 95.3000031 0.0
C 159.1300049 96.5800019 0.0
C 157.7599945 96.5800019 0.0
C 157.0299988 95.3000031 0.0
C 161.1399994 96.0400009 0.0
C 162.5 96.0400009 0.0
C 163.2400055 97.3099976 0.0
C 162.5599976 98.5 0.0
C 161.0800018 98.5 0.0
C 160.3999939 97.3099976 0.0
C 164.449997 94.1200028 0.0
C 165.9299928 94.1200028 0.0
C 166.6100006 95.3000031 0.0
C 165.8699952 96.5800019 0.0
C 164.5099945 96.5800019 0.0
C 163.7700043 95.3000031 0.0
C 167.880005 96.0400009 0.0
C 169.2400055 96.0400009 0.0
C 169.9799958 97.3099976 0.0
C 169.3000031 98.5 0.0
C 167.8200073 98.5 0.0
C 167.1399994 97.3099976 0.0
C 171.199997 94.1200028 0.0
C 172.6699982 94.1200028 0.0
C 173.3500061 95.3000031 0.0
C 172.6199951 96.5800019 0.0
C 171.25 96.5800019 0.0
C 170.5099945 95.3000031 0.0
C 174.6199951 96.0400009 0.0
C 175.9900056 96.0400009 0.0
C 176.7200012 97.3099976 0.0
C 176.0399933 98.5 0.0
C 174.5700073 98.5 0.0
C 173.880005 97.3099976 0.0
C 177.9400024 94.1200028 0.0
C 179.4100037 94.1200028 0.0
C 180.1000061 95.3000031 0.0
C 179.3600006 96.5800019 0.0
C 177.9900056 96.5800019 0.0
C 177.2599945 95.3000031 0.0
C 181.3699951 96.0400009 0.0
C 182.7299958 96.0400009 0.0
C 183.4700012 97.3099976 0.0
C 182.7899933 98.5 0.0
C 181.3099976 98.5 0.0
C 180.6300049 97.3099976 0.0
C 184.6799927 94.1200028 0.0
C 186.1600037 94.1200028 0.0
C 186.8399964 95.3000031 0.0
C 186.1000061 96.5800019 0.0
C 184.7400055 96.5800019 0.0
C 184.0 95.3000031 0.0
C 188.1100006 96.0400009 0.0
C 189.4700012 96.0400009 0.0
C 190.2100067 97.3099976 0.0
C 189.5299988 98.5 0.0
C 188.0500031 98.5 0.0
C 187.3699951 97.3099976 0.0
C 59.9399986 99.9599992 0.0
C 61.4099999 99.9599992 0.0
C 62.0900002 101.1399994 0.0
C 61.3600006 102.4199982 0.0
C 59.9900018 102.4199982 0.0
C 59.25 101.1399994 0.0
C 63.3600006 101.8799974 0.0
C 64.7300034 101.8799974 0.0
C 65.4700012 103.1500015 0.0
C 64.7799988 104.3399964 0.0
C 63.3100014 104.3399964 0.0
C 62.6300011 103.1500015 0.0
C 66.6800003 99.9599992 0.0
C 68.1500015 99.9599992 0.0
C 68.8399964 101.1399994 0.0
C 68.0999985 102.4199982 0.0
C 66.7300034 102.4199982 0.0
C 66.0 101.1399994 0.0
C 70.1100006 101.8799974 0.0
C 71.4700012 101.8799974 0.0
C 72.2099991 103.1500015 0.0
C 71.5299988 104.3399964 0.0
C 70.0500031 104.3399964 0.0
C 69.3700028 103.1500015 0.0
C 73.4199982 99.9599992 0.0
C 74.9000016 99.9599992 0.0
C 75.5800019 101.1399994 0.0
C 74.8399964 102.4199982 0.0
C 73.4800034 102.4199982 0.0
C 72.7399979 101.1399994 0.0
C 76.8499986 101.8799974 0.0
C 78.2099991 101.8799974 0.0
C 78.949997 103.1500015 0.0
C 78.2699967 104.3399964 0.0
C 76.7900009 104.3399964 0.0
C 76.1100006 103.1500015 0.0
C 80.1699982 99.9599992 0.0
C 81.6399994 99.9599992 0.0
C 82.3199997 101.1399994 0.0
C 81.5899964 102.4199982 0.0
C 80.2200012 102.4199982 0.0
C 79.4800034 101.1399994 0.0
C 83.5899964 101.8799974 0.0
C 84.9599992 101.8799974 0.0
C 85.6900025 103.1500015 0.0
C 85.0100021 104.3399964 0.0
C 83.5400009 104.3399964 0.0
C 82.8499986 103.1500015 0.0
C 86.9100038 99.9599992 0.0
C 88.3799973 99.9599992 0.0
C 89.0699997 101.1399994 0.0
C 88.3300018 102.4199982 0.0
C 86.9599992 102.4199982 0.0
C 86.2300034 101.1399994 0.0
C 90.3399964 101.8799974 0.0
C 91.699997 101.8799974 0.0
C 92.4400025 103.1500015 0.0
C 91.7600022 104.3399964 0.0
C 90.2799988 104.3399964 0.0
C 89.5999985 103.1500015 0.0
C 93.6500016 99.9599992 0.0
C 95.1299973 99.9599992 0.0
C 95.8099976 101.1399994 0.0
C 95.0699997 102.4199982 0.0
C 93.7099991 102.4199982 0.0
C 92.9700012 101.1399994 0.0
C 97.0800018 101.8799974 0.0
C 98.4400025 101.8799974 0.0
C 99.1800003 103.1500015 0.0
C 98.5 104.3399964 0.0
C 97.0199966 104.3399964 0.0
C 96.3399964 103.1500015 0.0
C 100.3899994 99.9599992 0.0
C 101.8700028 99.9599992 0.0
C 102.5500031 101.1399994 0.0
C 101.8099976 102.4199982 0.0
C 100.449997 102.4199982 0.0
C 99.7099991 101.1399994 0.0
C 103.8199997 101.8799974 0.0
C 105.1900024 101.8799974 0.0
C 105.9199982 103.1500015 0.0
C 105.2399979 104.3399964 0.0
C 103.7699967 104.3399964 0.0
C 103.0800018 103.1500015 0.0
C 107.1399994 99.9599992 0.0
C 108.6100006 99.9599992 0.0
C 109.3000031 101.1399994 0.0
C 108.5599976 102.4199982 0.0
C 107.1900024 102.4199982 0.0
C 106.4599991 101.1399994 0.0
C 110.5599976 101.8799974 0.0
C 111.9300004 101.8799974 0.0
C 112.6699982 103.1500015 0.0
C 111.9800034 104.3399964 0.0
C 110.5100022 104.3399964 0.0
C 109.8300019 103.1500015 0.0
C 113.8799974 99.9599992 0.0
C 115.3600006 99.9599992 0.0
C 116.0400009 101.1399994 0.0
C 115.3000031 102.4199982 0.0
C 113.9400024 102.4199982 0.0
C 113.199997 101.1399994 0.0
C 117.3099976 101.8799974 0.0
C 118.6699982 101.8799974 0.0
C 119.4100037 103.1500015 0.0
C 118.7300034 104.3399964 0.0
C 117.25 104.3399964 0.0
C 116.5699997 103.1500015 0.0
C 120.6200028 99.9599992 0.0
C 122.0999985 99.9599992 0.0
C 122.7799988 101.1399994 0.0
C 122.0400009 102.4199982 0.0
C 120.6800003 102.4199982 0.0
C 119.9400024 101.1399994 0.0
C 124.0500031 101.8799974 0.0
C 125.4199982 101.8799974 0.0
C 126.1500015 103.1500015 0.0
C 125.4700012 104.3399964 0.0
C 124.0 104.3399964 0.0
C 123.3099976 103.1500015 0.0
C 127.3700028 99.9599992 0.0
C 128.8399964 99.9599992 0.0
C 129.5200043 101.1399994 0.0
C 128.7899933 102.4199982 0.0
C 127.4199982 102.4199982 0.0
C 126.6800003 101.1399994 0.0
C 130.7899933 101.8799974 0.0
C 132.1600037 101.8799974 0.0
C 132.899994 103.1500015 0.0
C 132.2100067 104.3399964 0.0
C 130.7400055 104.3399964 0.0
C 130.0599976 103.1500015 0.0
C 134.1100006 99.9599992 0.0
C 135.5800019 99.9599992 0.0
C 136.2700043 101.1399994 0.0
C 135.5299988 102.4199982 0.0
C 134.1600037 102.4199982 0.0
C 133.4299927 101.1399994 0.0
C 137.5399933 101.8799974 0.0
C 138.899994 101.8799974 0.0
C 139.6399994 103.1500015 0.0
C 138.9600068 104.3399964 0.0
C 137.4799958 104.3399964 0.0
C 136.8000031 103.1500015 0.0
C 140.8500062 99.9599992 0.0
C 142.3300018 99.9599992 0.0
C 143.0099945 101.1399994 0.0
C 142.2700043 102.4199982 0.0
C 140.9100038 102.4199982 0.0
C 140.1699982 101.1399994 0.0
C 144.2799988 101.8799974 0.0
C 145.6399994 101.8799974 0.0
C 146.3800049 103.1500015 0.0
C 145.699997 104.3399964 0.0
C 144.2200012 104.3399964 0.0
C 143.5399933 103.1500015 0.0
C 147.6000061 99.9599992 0.0
C 149.0700073 99.9599992 0.0
C 149.75 101.1399994 0.0
C 149.0200043 102.4199982 0.0
C 147.6499939 102.4199982 0.0
C 146.9100038 101.1399994 0.0
C 151.0200043 101.8799974 0.0
C 152.3899994 101.8799974 0.0
C 153.1199951 103.1500015 0.0
C 152.4400025 104.3399964 0.0
C 150.9700012 104.3399964 0.0
C 150.2799988 103.1500015 0.0
C 154.3399964 99.9599992 0.0
C 155.8099976 99.9599992 0.0
C 156.5 101.1399994 0.0
C 155.7599945 102.4199982 0.0
C 154.3899994 102.4199982 0.0
C 153.6600037 101.1399994 0.0
C 157.7700043 101.8799974 0.0
C 159.1300049 101.8799974 0.0
C 159.8699952 103.1500015 0.0
C 159.1900024 104.3399964 0.0
C 157.7100067 104.3399964 0.0
C 157.0299988 103.1500015 0.0
C 161.0800018 99.9599992 0.0
C 162.5599976 99.9599992 0.0
C 163.2400055 101.1399994 0.0
C 162.5 102.4199982 0.0
C 161.1399994 102.4199982 0.0
C 160.3999939 101.1399994 0.0
C 164.5099945 101.8799974 0.0
C 165.8699952 101.8799974 0.0
C 166.6100006 103.1500015 0.0
C 165.9299928 104.3399964 0.0
C 164.449997 104.3399964 0.0
C 163.7700043 103.1500015 0.0
C 167.8200073 99.9599992 0.0
C 169.3000031 99.9599992 0.0
C 169.9799958 101.1399994 0.0
C 169.2400055 102.4199982 0.0
C 167.880005 102.4199982 0.0
C 167.1399994 101.1399994 0.0
C 171.25 101.8799974 0.0
C 172.6199951 101.8799974 0.0
C 173.3500061 103.1500015 0.0
C 172.6699982 104.3399964 0.0
C 171.199997 104.3399964 0.0
C 170.5099945 103.1500015 0.0
C 174.5700073 99.9599992 0.0
C 176.0399933 99.9599992 0.0
C 176.7299958 101.1399994 0.0
C 175.9900056 102.4199982 0.0
C 174.6199951 102.4199982 0.0
C 173.8899994 101.1399994 0.0
C 177.9900056 101.8799974 0.0
C 179.3600006 101.8799974 0.0
C 180.1000061 103.1500015 0.0
C 179.4100037 104.3399964 0.0
C 177.9400024 104.3399964 0.0
C 177.2599945 103.1500015 0.0
C 181.3099976 99.9599992 0.0
C 182.7899933 99.9599992 0.0
C 183.4700012 101.1399994 0.0
C 182.7299958 102.4199982 0.0
C 181.3699951 102.4199982 0.0
C 180.6300049 101.1399994 0.0
C 184.7400055 101.8799974 0.0
C 186.1000061 101.8799974 0.0
C 186.8399964 103.1500015 0.0
C 186.1600037 104.3399964 0.0
C 184.6799927 104.3399964 0.0
C 184.0 103.1500015 0.0
C 188.0500031 99.9599992 0.0
C 189.5299988 99.9599992 0.0
C 190.2100067 101.1399994 0.0
C 189.4700012 102.4199982 0.0
C 188.1100006 102.4199982 0.0
C 187.3699951 101.1399994 0.0
C 191.4799958 101.8799974 0.0
C 192.8500062 101.8799974 0.0
C 193.5800019 103.1500015 0.0
C 192.899994 104.3399964 0.0
C 191.4299927 104.3399964 0.0
C 190.7400055 103.1500015 0.0
C 63.3100014 105.8000031 0.0
C 64.7799988 105.8000031 0.0
C 65.4700012 106.9800034 0.0
C 64.7300034 108.2600021 0.0
C 63.3600006 108.2600021 0.0
C 62.6300011 106.9800034 0.0
C 66.7399979 107.7200012 0.0
C 68.0999985 107.7200012 0.0
C 68.8399964 108.989998 0.0
C 68.1600037 110.1800003 0.0
C 66.6800003 110.1800003 0.0
C 66.0 108.989998 0.0
C 70.0500031 105.8000031 0.0
C 71.5299988 105.8000031 0.0
C 72.2099991 106.9800034 0.0
C 71.4700012 108.2600021 0.0
C 70.1100006 108.2600021 0.0
C 69.3700028 106.9800034 0.0
C 73.4800034 107.7200012 0.0
C 74.8399964 107.7200012 0.0
C 75.5800019 108.989998 0.0
C 74.9000016 110.1800003 0.0
C 73.4199982 110.1800003 0.0
C 72.7399979 108.989998 0.0
C 76.7900009 105.8000031 0.0
C 78.2699967 105.8000031 0.0
C 78.949997 106.9800034 0.0
C 78.2099991 108.2600021 0.0
C 76.8499986 108.2600021 0.0
C 76.1100006 106.9800034 0.0
C 80.2200012 107.7200012 0.0
C 81.5899964 107.7200012 0.0
C 82.3199997 108.989998 0.0
C 81.6399994 110.1800003 0.0
C 80.1699982 110.1800003 0.0
C 79.4800034 108.989998 0.0
C 83.5400009 105.8000031 0.0
C 85.0100021 105.8000031 0.0
C 85.699997 106.9800034 0.0
C 84.9599992 108.2600021 0.0
C 83.5899964 108.2600021 0.0
C 82.8600006 106.9800034 0.0
C 86.9599992 107.7200012 0.0
C 88.3300018 107.7200012 0.0
C 89.0699997 108.989998 0.0
C 88.3799973 110.1800003 0.0
C 86.9100038 110.1800003 0.0
C 86.2300034 108.989998 0.0
C 90.2799988 105.8000031 0.0
C 91.7600022 105.8000031 0.0
C 92.4400025 106.9800034 0.0
C 91.699997 108.2600021 0.0
C 90.3399964 108.2600021 0.0
C 89.5999985 106.9800034 0.0
C 93.7099991 107.7200012 0.0
C 95.0699997 107.7200012 0.0
C 95.8099976 108.989998 0.0
C 95.1299973 110.1800003 0.0
C 93.6500016 110.1800003 0.0
C 92.9700012 108.989998 0.0
C 97.0199966 105.8000031 0.0
C 98.5 105.8000031 0.0
C 99.1800003 106.9800034 0.0
C 98.4400025 108.2600021 0.0
C 97.0800018 108.2600021 0.0
C 96.3399964 106.9800034 0.0
C 100.449997 107.7200012 0.0
C 101.8199997 107.7200012 0.0
C 102.5500031 108.989998 0.0
C 101.8700028 110.1800003 0.0
C 100.4000015 110.1800003 0.0
C 99.7099991 108.989998 0.0
C 103.7699967 105.8000031 0.0
C 105.2399979 105.8000031 0.0
C 105.9199982 106.9800034 0.0
C 105.1900024 108.2600021 0.0
C 103.8199997 108.2600021 0.0
C 103.0800018 106.9800034 0.0
C 107.1900024 107.7200012 0.0
C 108.5599976 107.7200012 0.0
C 109.3000031 108.989998 0.0
C 108.6100006 110.1800003 0.0
C 107.1399994 110.1800003 0.0
C 106.4599991 108.989998 0.0
C 110.5100022 105.8000031 0.0
C 111.9800034 105.8000031 0.0
C 112.6699982 106.9800034 0.0
C 111.9300004 108.2600021 0.0
C 110.5599976 108.2600021 0.0
C 109.8300019 106.9800034 0.0
C 113.9400024 107.7200012 0.0
C 115.3000031 107.7200012 0.0
C 116.0400009 108.989998 0.0
C 115.3600006 110.1800003 0.0
C 113.8799974 110.1800003 0.0
C 113.199997 108.989998 0.0
C 117.25 105.8000031 0.0
C 118.7300034 105.8000031 0.0
C 119.4100037 106.9800034 0.0
C 118.6699982 108.2600021 0.0
C 117.3099976 108.2600021 0.0
C 116.5699997 106.9800034 0.0
C 120.6800003 107.7200012 0.0
C 122.0400009 107.7200012 0.0
C 122.7799988 108.989998 0.0
C 122.0999985 110.1800003 0.0
C 120.6200028 110.1800003 0.0
C 119.9400024 108.989998 0.0
C 124.0 105.8000031 0.0
C 125.4700012 105.8000031 0.0
C 126.1500015 106.9800034 0.0
C 125.4199982 108.2600021 0.0
C 124.0500031 108.2600021 0.0
C 123.3099976 106.9800034 0.0
C 127.4199982 107.7200012 0.0
C 128.7899933 107.7200012 0.0
C 129.5200043 108.989998 0.0
C 128.8399964 110.1800003 0.0
C 127.3700028 110.1800003 0.0
C 126.6800003 108.989998 0.0
C 130.7400055 105.8000031 0.0
C 132.2100067 105.8000031 0.0
C 132.899994 106.9800034 0.0
C 132.1600037 108.2600021 0.0
C 130.7899933 108.2600021 0.0
C 130.0599976 106.9800034 0.0
C 134.1699982 107.7200012 0.0
C 135.5299988 107.7200012 0.0
C 136.2700043 108.989998 0.0
C 135.5899964 110.1800003 0.0
C 134.1100006 110.1800003 0.0
C 133.4299927 108.989998 0.0
C 137.4799958 105.8000031 0.0
C 138.9600068 105.8000031 0.0
C 139.6399994 106.9800034 0.0
C 138.899994 108.2600021 0.0
C 137.5399933 108.2600021 0.0
C 136.8000031 106.9800034 0.0
C 140.9100038 107.7200012 0.0
C 142.2700043 107.7200012 0.0
C 143.0099945 108.989998 0.0
C 142.3300018 110.1800003 0.0
C 140.8500062 110.1800003 0.0
C 140.1699982 108.989998 0.0
C 144.2200012 105.8000031 0.0
C 145.699997 105.8000031 0.0
C 146.3800049 106.9800034 0.0
C 145.6399994 108.2600021 0.0
C 144.2799988 108.2600021 0.0
C 143.5399933 106.9800034 0.0
C 147.6499939 107.7200012 0.0
C 149.0200043 107.7200012 0.0
C 149.75 108.989998 0.0
C 149.0700073 110.1800003 0.0
C 147.6000061 110.1800003 0.0
C 146.9100038 108.989998 0.0
C 150.9700012 105.8000031 0.0
C 152.4400025 105.8000031 0.0
C 153.1300049 106.9800034 0.0
C 152.3899994 108.2600021 0.0
C 151.0200043 108.2600021 0.0
C 150.2899933 106.9800034 0.0
C 154.3899994 107.7200012 0.0
C 155.7599945 107.7200012 0.0
C 156.5 108.989998 0.0
C 155.8099976 110.1800003 0.0
C 154.3399964 110.1800003 0.0
C 153.6600037 108.989998 0.0
C 157.7100067 105.8000031 0.0
C 159.1900024 105.8000031 0.0
C 159.8699952 106.9800034 0.0
C 159.1300049 108.2600021 0.0
C 157.7700043 108.2600021 0.0
C 157.0299988 106.9800034 0.0
C 161.1399994 107.7200012 0.0
C 162.5 107.7200012 0.0
C 163.2400055 108.989998 0.0
C 162.5599976 110.1800003 0.0
C 161.0800018 110.1800003 0.0
C 160.3999939 108.989998 0.0
C 164.449997 105.8000031 0.0
C 165.9299928 105.8000031 0.0
C 166.6100006 106.9800034 0.0
C 165.8699952 108.2600021 0.0
C 164.5099945 108.2600021 0.0
C 163.7700043 106.9800034 0.0
C 167.880005 107.7200012 0.0
C 169.25 107.7200012 0.0
C 169.9799958 108.989998 0.0
C 169.3000031 110.1800003 0.0
C 167.8300019 110.1800003 0.0
C 167.1399994 108.989998 0.0
C 171.199997 105.8000031 0.0
C 172.6699982 105.8000031 0.0
C 173.3500061 106.9800034 0.0
C 172.6199951 108.2600021 0.0
C 171.25 108.2600021 0.0
C 170.5099945 106.9800034 0.0
C 174.6199951 107.7200012 0.0
C 175.9900056 107.7200012 0.0
C 176.7299958 108.989998 0.0
C 176.0399933 110.1800003 0.0
C 174.5700073 110.1800003 0.0
C 173.8899994 108.989998 0.0
C 177.9400024 105.8000031 0.0
C 179.4100037 105.8000031 0.0
C 180.1000061 106.9800034 0.0
C 179.3600006 108.2600021 0.0
C 177.9900056 108.2600021 0.0
C 177.2599945 106.9800034 0.0
C 181.3699951 107.7200012 0.0
C 182.7299958 107.7200012 0.0
C 183.4700012 108.989998 0.0
C 182.7899933 110.1800003 0.0
C 181.3099976 110.1800003 0.0
C 180.6300049 108.989998 0.0
C 184.6799927 105.8000031 0.0
C 186.1600037 105.8000031 0.0
C 186.8399964 106.9800034 0.0
C 186.1000061 108.2600021 0.0
C 184.7400055 108.2600021 0.0
C 184.0 106.9800034 0.0
C 188.1100006 107.7200012 0.0
C 189.4700012 107.7200012 0.0
C 190.2100067 108.989998 0.0
C 189.5299988 110.1800003 0.0
C 188.0500031 110.1800003 0.0
C 187.3699951 108.989998 0.0
C 191.4299927 105.8000031 0.0
C 192.899994 105.8000031 0.0
C 193.5800019 106.9800034 0.0
C 192.8500062 108.2600021 0.0
C 191.4799958 108.2600021 0.0
C 190.7400055 106.9800034 0.0
C 194.8500062 107.7200012 0.0
C 196.2200012 107.7200012 0.0
C 196.949997 108.989998 0.0
C 196.2700043 110.1800003 0.0
C 194.8000031 110.1800003 0.0
C 194.1100006 108.989998 0.0
C 66.6800003 111.6399994 0.0
C 68.1600037 111.6399994 0.0
C 68.8399964 112.8199997 0.0
C 68.0999985 114.0999985 0.0
C 66.7399979 114.0999985 0.0
C 66.0 112.8199997 0.0
C 70.1100006 113.5599976 0.0
C 71.4700012 113.5599976 0.0
C 72.2099991 114.8300019 0.0
C 71.5299988 116.0199966 0.0
C 70.0500031 116.0199966 0.0
C 69.3700028 114.8300019 0.0
C 73.4199982 111.6399994 0.0
C 74.9000016 111.6399994 0.0
C 75.5800019 112.8199997 0.0
C 74.8399964 114.0999985 0.0
C 73.4800034 114.0999985 0.0
C 72.7399979 112.8199997 0.0
C 76.8499986 113.5599976 0.0
C 78.2200012 113.5599976 0.0
C 78.949997 114.8300019 0.0
C 78.2699967 116.0199966 0.0
C 76.8000031 116.0199966 0.0
C 76.1100006 114.8300019 0.0
C 80.1699982 111.6399994 0.0
C 81.6399994 111.6399994 0.0
C 82.3199997 112.8199997 0.0
C 81.5899964 114.0999985 0.0
C 80.2200012 114.0999985 0.0
C 79.4800034 112.8199997 0.0
C 83.5899964 113.5599976 0.0
C 84.9599992 113.5599976 0.0
C 85.699997 114.8300019 0.0
C 85.0100021 116.0199966 0.0
C 83.5400009 116.0199966 0.0
C 82.8600006 114.8300019 0.0
C 86.9100038 111.6399994 0.0
C 88.3799973 111.6399994 0.0
C 89.0699997 112.8199997 0.0
C 88.3300018 114.0999985 0.0
C 86.9599992 114.0999985 0.0
C 86.2300034 112.8199997 0.0
C 90.3399964 113.5599976 0.0
C 91.699997 113.5599976 0.0
C 92.4400025 114.8300019 0.0
C 91.7600022 116.0199966 0.0
C 90.2799988 116.0199966 0.0
C 89.5999985 114.8300019 0.0
C 93.6500016 111.6399994 0.0
C 95.1299973 111.6399994 0.0
C 95.8099976 112.8199997 0.0
C 95.0699997 114.0999985 0.0
C 93.7099991 114.0999985 0.0
C 92.9700012 112.8199997 0.0
C 97.0800018 113.5599976 0.0
C 98.4400025 113.5599976 0.0
C 99.1800003 114.8300019 0.0
C 98.5 116.0199966 0.0
C 97.0199966 116.0199966 0.0
C 96.3399964 114.8300019 0.0
C 100.4000015 111.6399994 0.0
C 101.8700028 111.6399994 0.0
C 102.5500031 112.8199997 0.0
C 101.8199997 114.0999985 0.0
C 100.449997 114.0999985 0.0
C 99.7099991 112.8199997 0.0
C 103.8199997 113.5599976 0.0
C 105.1900024 113.5599976 0.0
C 105.9199982 114.8300019 0.0
C 105.2399979 116.0199966 0.0
C 103.7699967 116.0199966 0.0
C 103.0800018 114.8300019 0.0
C 107.1399994 111.6399994 0.0
C 108.6100006 111.6399994 0.0
C 109.3000031 112.8199997 0.0
C 108.5599976 114.0999985 0.0
C 107.1900024 114.0999985 0.0
C 106.4599991 112.8199997 0.0
C 110.5699997 113.5599976 0.0
C 111.9300004 113.5599976 0.0
C 112.6699982 114.8300019 0.0
C 111.989998 116.0199966 0.0
C 110.5100022 116.0199966 0.0
C 109.8300019 114.8300019 0.0
C 113.8799974 111.6399994 0.0
C 115.3600006 111.6399994 0.0
C 116.0400009 112.8199997 0.0
C 115.3000031 114.0999985 0.0
C 113.9400024 114.0999985 0.0
C 113.199997 112.8199997 0.0
C 117.3099976 113.5599976 0.0
C 118.6699982 113.5599976 0.0
C 119.4100037 114.8300019 0.0
C 118.7300034 116.0199966 0.0
C 117.25 116.0199966 0.0
C 116.5699997 114.8300019 0.0
C 120.6200028 111.6399994 0.0
C 122.0999985 111.6399994 0.0
C 122.7799988 112.8199997 0.0
C 122.0400009 114.0999985 0.0
C 120.6800003 114.0999985 0.0
C 119.9400024 112.8199997 0.0
C 124.0500031 113.5599976 0.0
C 125.4199982 113.5599976 0.0
C 126.1500015 114.8300019 0.0
C 125.4700012 116.0199966 0.0
C 124.0 116.0199966 0.0
C 123.3099976 114.8300019 0.0
C 127.3700028 111.6399994 0.0
C 128.8399964 111.6399994 0.0
C 129.5299988 112.8199997 0.0
C 128.7899933 114.0999985 0.0
C 127.4199982 114.0999985 0.0
C 126.6900025 112.8199997 0.0
C 130.7899933 113.5599976 0.0
C 132.1600037 113.5599976 0.0
C 132.899994 114.8300019 0.0
C 132.2100067 116.0199966 0.0
C 130.7400055 116.0199966 0.0
C 130.0599976 114.8300019 0.0
C 134.1100006 111.6399994 0.0
C 135.5899964 111.6399994 0.0
C 136.2700043 112.8199997 0.0
C 135.5299988 114.0999985 0.0
C 134.1699982 114.0999985 0.0
C 133.4299927 112.8199997 0.0
C 137.5399933 113.5599976 0.0
C 138.899994 113.5599976 0.0
C 139.6399994 114.8300019 0.0
C 138.9600068 116.0199966 0.0
C 137.4799958 116.0199966 0.0
C 136.8000031 114.8300019 0.0
C 140.8500062 111.6399994 0.0
C 142.3300018 111.6399994 0.0
C 143.0099945 112.8199997 0.0
C 142.2700043 114.0999985 0.0
C 140.9100038 114.0999985 0.0
C 140.1699982 112.8199997 0.0
C 144.2799988 113.5599976 0.0
C 145.6499939 113.5599976 0.0
C 146.3800049 114.8300019 0.0
C 145.699997 116.0199966 0.0
C 144.2299957 116.0199966 0.0
C 143.5399933 114.8300019 0.0
C 147.6000061 111.6399994 0.0
C 149.0700073 111.6399994 0.0
C 149.75 112.8199997 0.0
C 149.0200043 114.0999985 0.0
C 147.6499939 114.0999985 0.0
C 146.9100038 112.8199997 0.0
C 151.0200043 113.5599976 0.0
C 152.3899994 113.5599976 0.0
C 153.1300049 114.8300019 0.0
C 152.4400025 116.0199966 0.0
C 150.9700012 116.0199966 0.0
C 150.2899933 114.8300019 0.0
C 154.3399964 111.6399994 0.0
C 155.8099976 111.6399994 0.0
C 156.5 112.8199997 0.0
C 155.7599945 114.0999985 0.0
C 154.3899994 114.0999985 0.0
C 153.6600037 112.8199997 0.0
C 157.7700043 113.5599976 0.0
C 159.1300049 113.5599976 0.0
C 159.8699952 114.8300019 0.0
C 159.1900024 116.0199966 0.0
C 157.7100067 116.0199966 0.0
C 157.0299988 114.8300019 0.0
C 161.0800018 111.6399994 0.0
C 162.5599976 111.6399994 0.0
C 163.2400055 112.8199997 0.0
C 162.5 114.0999985 0.0
C 161.1399994 114.0999985 0.0
C 160.3999939 112.8199997 0.0
C 164.5099945 113.5599976 0.0
C 165.8699952 113.5599976 0.0
C 166.6100006 114.8300019 0.0
C 165.9299928 116.0199966 0.0
C 164.449997 116.0199966 0.0
C 163.7700043 114.8300019 0.0
C 167.8300019 111.6399994 0.0
C 169.3000031 111.6399994 0.0
C 169.9799958 112.8199997 0.0
C 169.25 114.0999985 0.0
C 167.880005 114.0999985 0.0
C 167.1399994 112.8199997 0.0
C 171.25 113.5599976 0.0
C 172.6199951 113.5599976 0.0
C 173.3500061 114.8300019 0.0
C 172.6699982 116.0199966 0.0
C 171.199997 116.0199966 0.0
C 170.5099945 114.8300019 0.0
C 174.5700073 111.6399994 0.0
C 176.0399933 111.6399994 0.0
C 176.7299958 112.8199997 0.0
C 175.9900056 114.0999985 0.0
C 174.6199951 114.0999985 0.0
C 173.8899994 112.8199997 0.0
C 178.0 113.5599976 0.0
C 179.3600006 113.5599976 0.0
C 180.1000061 114.8300019 0.0
C 179.4199982 116.0199966 0.0
C 177.9400024 116.0199966 0.0
C 177.2599945 114.8300019 0.0
C 181.3099976 111.6399994 0.0
C 182.7899933 111.6399994 0.0
C 183.4700012 112.8199997 0.0
C 182.7299958 114.0999985 0.0
C 181.3699951 114.0999985 0.0
C 180.6300049 112.8199997 0.0
C 184.7400055 113.5599976 0.0
C 186.1000061 113.5599976 0.0
C 186.8399964 114.8300019 0.0
C 186.1600037 116.0199966 0.0
C 184.6799927 116.0199966 0.0
C 184.0 114.8300019 0.0
C 188.0500031 111.6399994 0.0
C 189.5299988 111.6399994 0.0
C 190.2100067 112.8199997 0.0
C 189.4700012 114.0999985 0.0
C 188.1100006 114.0999985 0.0
C 187.3699951 112.8199997 0.0
C 191.4799958 113.5599976 0.0
C 192.8500062 113.5599976 0.0
C 193.5800019 114.8300019 0.0
C 192.899994 116.0199966 0.0
C 191.4299927 116.0199966 0.0
C 190.7400055 114.8300019 0.0
C 194.8000031 111.6399994 0.0
C 196.2700043 111.6399994 0.0
C 196.9600068 112.8199997 0.0
C 196.2200012 114.0999985 0.0
C 194.8500062 114.0999985 0.0
C 194.1199951 112.8199997 0.0
C 198.2200012 113.5599976 0.0
C 199.5899964 113.5599976 0.0
C 200.3300018 114.8300019 0.0
C 199.6399994 116.0199966 0.0
C 198.1699982 116.0199966 0.0
C 197.4900055 114.8300019 0.0
