# Supplementary material for: Multicomponent gas separation and purification using advanced 2D carbonaceous nanomaterials
Source: RSC Adv. 2020 Jun 25;10(41):24255–64. doi: 10.1039/d0ra04286b (PMC9055103; doi:10.1039/d0ra04286b)
Supplement: RA-010-D0RA04286B-s003 [file RA-010-D0RA04286B-s003.xyz]

3899
Lattice="    197.38999939       0.00000000       0.00000000       0.00000000     115.09999847       0.00000000       0.00000000       0.00000000       0.00000000" Properties=species:S:1:pos:R:3
C 3.0799999 3.3 0.0
C 4.2800002 5.4499998 0.0
C 4.2800002 4.0 0.0
C 5.4699998 6.1500001 0.0
C 6.52 6.7800002 0.0
C 5.4699998 3.3 0.0
C 6.52 2.6600001 0.0
C 6.52 9.6400004 0.0
C 7.7199998 0.51 0.0
C 7.7199998 7.4899998 0.0
C 14.6000004 0.51 0.0
C 14.6000004 7.4899998 0.0
C 14.6000004 14.4600001 0.0
C 14.6000004 21.4400006 0.0
C 21.4899998 0.51 0.0
C 21.4899998 7.4899998 0.0
C 21.4899998 14.4600001 0.0
C 21.4899998 21.4400006 0.0
C 21.4899998 28.4099999 0.0
C 21.4899998 35.3899994 0.0
C 28.3700009 0.51 0.0
C 28.3700009 7.4899998 0.0
C 28.3700009 14.4600001 0.0
C 28.3700009 21.4400006 0.0
C 28.3700009 28.4099999 0.0
C 28.3700009 35.3899994 0.0
C 28.3700009 42.3699989 0.0
C 35.25 0.51 0.0
C 35.25 7.4899998 0.0
C 35.25 14.4600001 0.0
C 35.25 21.4400006 0.0
C 35.25 28.4099999 0.0
C 35.25 35.3899994 0.0
C 35.25 42.3699989 0.0
C 35.25 49.3400002 0.0
C 35.25 56.3199997 0.0
C 42.1399994 0.51 0.0
C 42.1399994 7.4899998 0.0
C 42.1399994 14.4600001 0.0
C 42.1399994 21.4400006 0.0
C 42.1399994 28.4099999 0.0
C 42.1399994 35.3899994 0.0
C 42.1399994 42.3699989 0.0
C 42.1399994 49.3400002 0.0
C 42.1399994 56.3199997 0.0
C 42.1399994 63.2900009 0.0
C 42.1399994 70.2699967 0.0
C 49.0200005 0.51 0.0
C 49.0200005 7.4899998 0.0
C 49.0200005 14.4600001 0.0
C 49.0200005 21.4400006 0.0
C 49.0200005 28.4099999 0.0
C 49.0200005 35.3899994 0.0
C 49.0200005 42.3699989 0.0
C 49.0200005 49.3400002 0.0
C 49.0200005 56.3199997 0.0
C 49.0200005 63.2900009 0.0
C 49.0200005 70.2699967 0.0
C 49.0200005 77.25 0.0
C 55.9099998 0.51 0.0
C 55.9099998 7.4899998 0.0
C 55.9099998 14.4600001 0.0
C 55.9099998 21.4400006 0.0
C 55.9099998 28.4099999 0.0
C 55.9099998 35.3899994 0.0
C 55.9099998 42.3699989 0.0
C 55.9099998 49.3400002 0.0
C 55.9099998 56.3199997 0.0
C 55.9099998 63.2900009 0.0
C 55.9099998 70.2699967 0.0
C 55.9099998 77.25 0.0
C 55.9099998 84.2200012 0.0
C 55.9099998 91.199997 0.0
C 62.7900009 0.51 0.0
C 62.7900009 7.4899998 0.0
C 62.7900009 14.4600001 0.0
C 62.7900009 21.4400006 0.0
C 62.7900009 28.4099999 0.0
C 62.7900009 35.3899994 0.0
C 62.7900009 42.3699989 0.0
C 62.7900009 49.3400002 0.0
C 62.7900009 56.3199997 0.0
C 62.7900009 63.2900009 0.0
C 62.7900009 70.2699967 0.0
C 62.7900009 77.25 0.0
C 62.7900009 84.2200012 0.0
C 62.7900009 91.199997 0.0
C 62.7900009 98.1699982 0.0
C 62.7900009 105.1500015 0.0
C 69.6699982 0.51 0.0
C 69.6699982 7.4899998 0.0
C 69.6699982 14.4600001 0.0
C 69.6699982 21.4400006 0.0
C 69.6699982 28.4099999 0.0
C 69.6699982 35.3899994 0.0
C 69.6699982 42.3699989 0.0
C 69.6699982 49.3400002 0.0
C 69.6699982 56.3199997 0.0
C 69.6699982 63.2900009 0.0
C 69.6699982 70.2699967 0.0
C 69.6699982 77.25 0.0
C 69.6699982 84.2200012 0.0
C 69.6699982 91.199997 0.0
C 69.6699982 98.1699982 0.0
C 69.6699982 105.1500015 0.0
C 69.6699982 112.1299973 0.0
C 76.5599976 0.51 0.0
C 76.5599976 7.4899998 0.0
C 76.5599976 14.4600001 0.0
C 76.5599976 21.4400006 0.0
C 76.5599976 28.4099999 0.0
C 76.5599976 35.3899994 0.0
C 76.5599976 42.3699989 0.0
C 76.5599976 49.3400002 0.0
C 76.5599976 56.3199997 0.0
C 76.5599976 63.2900009 0.0
C 76.5599976 70.2699967 0.0
C 76.5599976 77.25 0.0
C 76.5599976 84.2200012 0.0
C 76.5599976 91.199997 0.0
C 76.5599976 98.1699982 0.0
C 76.5599976 105.1500015 0.0
C 76.5599976 112.1299973 0.0
C 83.4400025 0.51 0.0
C 83.4400025 7.4899998 0.0
C 83.4400025 14.4600001 0.0
C 83.4400025 21.4400006 0.0
C 83.4400025 28.4099999 0.0
C 83.4400025 35.3899994 0.0
C 83.4400025 42.3699989 0.0
C 83.4400025 49.3400002 0.0
C 83.4400025 56.3199997 0.0
C 83.4400025 63.2900009 0.0
C 83.4400025 70.2699967 0.0
C 83.4400025 77.25 0.0
C 83.4400025 84.2200012 0.0
C 83.4400025 91.199997 0.0
C 83.4400025 98.1699982 0.0
C 83.4400025 105.1500015 0.0
C 83.4400025 112.1299973 0.0
C 90.3300018 0.51 0.0
C 90.3300018 7.4899998 0.0
C 90.3300018 14.4600001 0.0
C 90.3300018 21.4400006 0.0
C 90.3300018 28.4099999 0.0
C 90.3300018 35.3899994 0.0
C 90.3300018 42.3699989 0.0
C 90.3300018 49.3400002 0.0
C 90.3300018 56.3199997 0.0
C 90.3300018 63.2900009 0.0
C 90.3300018 70.2699967 0.0
C 90.3300018 77.25 0.0
C 90.3300018 84.2200012 0.0
C 90.3300018 91.199997 0.0
C 90.3300018 98.1699982 0.0
C 90.3300018 105.1500015 0.0
C 90.3300018 112.1299973 0.0
C 97.2099991 0.51 0.0
C 97.2099991 7.4899998 0.0
C 97.2099991 14.4600001 0.0
C 97.2099991 21.4400006 0.0
C 97.2099991 28.4099999 0.0
C 97.2099991 35.3899994 0.0
C 97.2099991 42.3699989 0.0
C 97.2099991 49.3400002 0.0
C 97.2099991 56.3199997 0.0
C 97.2099991 63.2900009 0.0
C 97.2099991 70.2699967 0.0
C 97.2099991 77.25 0.0
C 97.2099991 84.2200012 0.0
C 97.2099991 91.199997 0.0
C 97.2099991 98.1699982 0.0
C 97.2099991 105.1500015 0.0
C 97.2099991 112.1299973 0.0
C 104.0899963 0.51 0.0
C 104.0899963 7.4899998 0.0
C 104.0899963 14.4600001 0.0
C 104.0899963 21.4400006 0.0
C 104.0899963 28.4099999 0.0
C 104.0899963 35.3899994 0.0
C 104.0899963 42.3699989 0.0
C 104.0899963 49.3400002 0.0
C 104.0899963 56.3199997 0.0
C 104.0899963 63.2900009 0.0
C 104.0899963 70.2699967 0.0
C 104.0899963 77.25 0.0
C 104.0899963 84.2200012 0.0
C 104.0899963 91.199997 0.0
C 104.0899963 98.1699982 0.0
C 104.0899963 105.1500015 0.0
C 104.0899963 112.1299973 0.0
C 110.9800034 0.51 0.0
C 110.9800034 7.4899998 0.0
C 110.9800034 14.4600001 0.0
C 110.9800034 21.4400006 0.0
C 110.9800034 28.4099999 0.0
C 110.9800034 35.3899994 0.0
C 110.9800034 42.3699989 0.0
C 110.9800034 49.3400002 0.0
C 110.9800034 56.3199997 0.0
C 110.9800034 63.2900009 0.0
C 110.9800034 70.2699967 0.0
C 110.9800034 77.25 0.0
C 110.9800034 84.2200012 0.0
C 110.9800034 91.199997 0.0
C 110.9800034 98.1699982 0.0
C 110.9800034 105.1500015 0.0
C 110.9800034 112.1299973 0.0
C 117.8600006 0.51 0.0
C 117.8600006 7.4899998 0.0
C 117.8600006 14.4600001 0.0
C 117.8600006 21.4400006 0.0
C 117.8600006 28.4099999 0.0
C 117.8600006 35.3899994 0.0
C 117.8600006 42.3699989 0.0
C 117.8600006 49.3400002 0.0
C 117.8600006 56.3199997 0.0
C 117.8600006 63.2900009 0.0
C 117.8600006 70.2699967 0.0
C 117.8600006 77.25 0.0
C 117.8600006 84.2200012 0.0
C 117.8600006 91.199997 0.0
C 117.8600006 98.1699982 0.0
C 117.8600006 105.1500015 0.0
C 117.8600006 112.1299973 0.0
C 124.75 0.51 0.0
C 124.75 7.4899998 0.0
C 124.75 14.4600001 0.0
C 124.75 21.4400006 0.0
C 124.75 28.4099999 0.0
C 124.75 35.3899994 0.0
C 124.75 42.3699989 0.0
C 124.75 49.3400002 0.0
C 124.75 56.3199997 0.0
C 124.75 63.2900009 0.0
C 124.75 70.2699967 0.0
C 124.75 77.25 0.0
C 124.75 84.2200012 0.0
C 124.75 91.199997 0.0
C 124.75 98.1699982 0.0
C 124.75 105.1500015 0.0
C 124.75 112.1299973 0.0
C 131.6300049 0.51 0.0
C 131.6300049 7.4899998 0.0
C 131.6300049 14.4600001 0.0
C 131.6300049 21.4400006 0.0
C 131.6300049 28.4099999 0.0
C 131.6300049 35.3899994 0.0
C 131.6300049 42.3699989 0.0
C 131.6300049 49.3400002 0.0
C 131.6300049 56.3199997 0.0
C 131.6300049 63.2900009 0.0
C 131.6300049 70.2699967 0.0
C 131.6300049 77.25 0.0
C 131.6300049 84.2200012 0.0
C 131.6300049 91.199997 0.0
C 131.6300049 98.1699982 0.0
C 131.6300049 105.1500015 0.0
C 131.6300049 112.1299973 0.0
C 138.5099945 7.4899998 0.0
C 138.5099945 14.4600001 0.0
C 138.5099945 21.4400006 0.0
C 138.5099945 28.4099999 0.0
C 138.5099945 35.3899994 0.0
C 138.5099945 42.3699989 0.0
C 138.5099945 49.3400002 0.0
C 138.5099945 56.3199997 0.0
C 138.5099945 63.2900009 0.0
C 138.5099945 70.2699967 0.0
C 138.5099945 77.25 0.0
C 138.5099945 84.2200012 0.0
C 138.5099945 91.199997 0.0
C 138.5099945 98.1699982 0.0
C 138.5099945 105.1500015 0.0
C 138.5099945 112.1299973 0.0
C 145.3999939 21.4400006 0.0
C 145.3999939 28.4099999 0.0
C 145.3999939 35.3899994 0.0
C 145.3999939 42.3699989 0.0
C 145.3999939 49.3400002 0.0
C 145.3999939 56.3199997 0.0
C 145.3999939 63.2900009 0.0
C 145.3999939 70.2699967 0.0
C 145.3999939 77.25 0.0
C 145.3999939 84.2200012 0.0
C 145.3999939 91.199997 0.0
C 145.3999939 98.1699982 0.0
C 145.3999939 105.1500015 0.0
C 145.3999939 112.1299973 0.0
C 152.2799988 35.3899994 0.0
C 152.2799988 42.3699989 0.0
C 152.2799988 49.3400002 0.0
C 152.2799988 56.3199997 0.0
C 152.2799988 63.2900009 0.0
C 152.2799988 70.2699967 0.0
C 152.2799988 77.25 0.0
C 152.2799988 84.2200012 0.0
C 152.2799988 91.199997 0.0
C 152.2799988 98.1699982 0.0
C 152.2799988 105.1500015 0.0
C 152.2799988 112.1299973 0.0
C 159.1699982 42.3699989 0.0
C 159.1699982 49.3400002 0.0
C 159.1699982 56.3199997 0.0
C 159.1699982 63.2900009 0.0
C 159.1699982 70.2699967 0.0
C 159.1699982 77.25 0.0
C 159.1699982 84.2200012 0.0
C 159.1699982 91.199997 0.0
C 159.1699982 98.1699982 0.0
C 159.1699982 105.1500015 0.0
C 159.1699982 112.1299973 0.0
C 166.0500031 56.3199997 0.0
C 166.0500031 63.2900009 0.0
C 166.0500031 70.2699967 0.0
C 166.0500031 77.25 0.0
C 166.0500031 84.2200012 0.0
C 166.0500031 91.199997 0.0
C 166.0500031 98.1699982 0.0
C 166.0500031 105.1500015 0.0
C 166.0500031 112.1299973 0.0
C 172.9299928 70.2699967 0.0
C 172.9299928 77.25 0.0
C 172.9299928 84.2200012 0.0
C 172.9299928 91.199997 0.0
C 172.9299928 98.1699982 0.0
C 172.9299928 105.1500015 0.0
C 172.9299928 112.1299973 0.0
C 179.8200073 77.25 0.0
C 179.8200073 84.2200012 0.0
C 179.8200073 91.199997 0.0
C 179.8200073 98.1699982 0.0
C 179.8200073 105.1500015 0.0
C 179.8200073 112.1299973 0.0
C 186.699997 91.199997 0.0
C 186.699997 98.1699982 0.0
C 186.699997 105.1500015 0.0
C 186.699997 112.1299973 0.0
C 193.5899964 105.1500015 0.0
C 193.5899964 112.1299973 0.0
C 7.7199998 1.96 0.0
C 7.7199998 8.9300004 0.0
C 14.6000004 1.96 0.0
C 14.6000004 8.9300004 0.0
C 14.6000004 15.9099998 0.0
C 14.6000004 22.8899994 0.0
C 21.4899998 1.96 0.0
C 21.4899998 8.9300004 0.0
C 21.4899998 15.9099998 0.0
C 21.4899998 22.8899994 0.0
C 21.4899998 29.8600006 0.0
C 28.3700009 1.96 0.0
C 28.3700009 8.9300004 0.0
C 28.3700009 15.9099998 0.0
C 28.3700009 22.8899994 0.0
C 28.3700009 29.8600006 0.0
C 28.3700009 36.8400002 0.0
C 28.3700009 43.8100014 0.0
C 35.25 1.96 0.0
C 35.25 8.9300004 0.0
C 35.25 15.9099998 0.0
C 35.25 22.8899994 0.0
C 35.25 29.8600006 0.0
C 35.25 36.8400002 0.0
C 35.25 43.8100014 0.0
C 35.25 50.7900009 0.0
C 35.25 57.7700005 0.0
C 42.1399994 1.96 0.0
C 42.1399994 8.9300004 0.0
C 42.1399994 15.9099998 0.0
C 42.1399994 22.8899994 0.0
C 42.1399994 29.8600006 0.0
C 42.1399994 36.8400002 0.0
C 42.1399994 43.8100014 0.0
C 42.1399994 50.7900009 0.0
C 42.1399994 57.7700005 0.0
C 42.1399994 64.7399979 0.0
C 42.1399994 71.7200012 0.0
C 49.0200005 1.96 0.0
C 49.0200005 8.9300004 0.0
C 49.0200005 15.9099998 0.0
C 49.0200005 22.8899994 0.0
C 49.0200005 29.8600006 0.0
C 49.0200005 36.8400002 0.0
C 49.0200005 43.8100014 0.0
C 49.0200005 50.7900009 0.0
C 49.0200005 57.7700005 0.0
C 49.0200005 64.7399979 0.0
C 49.0200005 71.7200012 0.0
C 49.0200005 78.6900025 0.0
C 55.9099998 1.96 0.0
C 55.9099998 8.9300004 0.0
C 55.9099998 15.9099998 0.0
C 55.9099998 22.8899994 0.0
C 55.9099998 29.8600006 0.0
C 55.9099998 36.8400002 0.0
C 55.9099998 43.8100014 0.0
C 55.9099998 50.7900009 0.0
C 55.9099998 57.7700005 0.0
C 55.9099998 64.7399979 0.0
C 55.9099998 71.7200012 0.0
C 55.9099998 78.6900025 0.0
C 55.9099998 85.6699982 0.0
C 55.9099998 92.6500016 0.0
C 62.7900009 1.96 0.0
C 62.7900009 8.9300004 0.0
C 62.7900009 15.9099998 0.0
C 62.7900009 22.8899994 0.0
C 62.7900009 29.8600006 0.0
C 62.7900009 36.8400002 0.0
C 62.7900009 43.8100014 0.0
C 62.7900009 50.7900009 0.0
C 62.7900009 57.7700005 0.0
C 62.7900009 64.7399979 0.0
C 62.7900009 71.7200012 0.0
C 62.7900009 78.6900025 0.0
C 62.7900009 85.6699982 0.0
C 62.7900009 92.6500016 0.0
C 62.7900009 99.6200028 0.0
C 62.7900009 106.5999985 0.0
C 69.6699982 1.96 0.0
C 69.6699982 8.9300004 0.0
C 69.6699982 15.9099998 0.0
C 69.6699982 22.8899994 0.0
C 69.6699982 29.8600006 0.0
C 69.6699982 36.8400002 0.0
C 69.6699982 43.8100014 0.0
C 69.6699982 50.7900009 0.0
C 69.6699982 57.7700005 0.0
C 69.6699982 64.7399979 0.0
C 69.6699982 71.7200012 0.0
C 69.6699982 78.6900025 0.0
C 69.6699982 85.6699982 0.0
C 69.6699982 92.6500016 0.0
C 69.6699982 99.6200028 0.0
C 69.6699982 106.5999985 0.0
C 69.6699982 113.5699997 0.0
C 76.5599976 1.96 0.0
C 76.5599976 8.9300004 0.0
C 76.5599976 15.9099998 0.0
C 76.5599976 22.8899994 0.0
C 76.5599976 29.8600006 0.0
C 76.5599976 36.8400002 0.0
C 76.5599976 43.8100014 0.0
C 76.5599976 50.7900009 0.0
C 76.5599976 57.7700005 0.0
C 76.5599976 64.7399979 0.0
C 76.5599976 71.7200012 0.0
C 76.5599976 78.6900025 0.0
C 76.5599976 85.6699982 0.0
C 76.5599976 92.6500016 0.0
C 76.5599976 99.6200028 0.0
C 76.5599976 106.5999985 0.0
C 76.5599976 113.5699997 0.0
C 83.4400025 1.96 0.0
C 83.4400025 8.9300004 0.0
C 83.4400025 15.9099998 0.0
C 83.4400025 22.8899994 0.0
C 83.4400025 29.8600006 0.0
C 83.4400025 36.8400002 0.0
C 83.4400025 43.8100014 0.0
C 83.4400025 50.7900009 0.0
C 83.4400025 57.7700005 0.0
C 83.4400025 64.7399979 0.0
C 83.4400025 71.7200012 0.0
C 83.4400025 78.6900025 0.0
C 83.4400025 85.6699982 0.0
C 83.4400025 92.6500016 0.0
C 83.4400025 99.6200028 0.0
C 83.4400025 106.5999985 0.0
C 83.4400025 113.5699997 0.0
C 90.3300018 1.96 0.0
C 90.3300018 8.9300004 0.0
C 90.3300018 15.9099998 0.0
C 90.3300018 22.8899994 0.0
C 90.3300018 29.8600006 0.0
C 90.3300018 36.8400002 0.0
C 90.3300018 43.8100014 0.0
C 90.3300018 50.7900009 0.0
C 90.3300018 57.7700005 0.0
C 90.3300018 64.7399979 0.0
C 90.3300018 71.7200012 0.0
C 90.3300018 78.6900025 0.0
C 90.3300018 85.6699982 0.0
C 90.3300018 92.6500016 0.0
C 90.3300018 99.6200028 0.0
C 90.3300018 106.5999985 0.0
C 90.3300018 113.5699997 0.0
C 97.2099991 1.96 0.0
C 97.2099991 8.9300004 0.0
C 97.2099991 15.9099998 0.0
C 97.2099991 22.8899994 0.0
C 97.2099991 29.8600006 0.0
C 97.2099991 36.8400002 0.0
C 97.2099991 43.8100014 0.0
C 97.2099991 50.7900009 0.0
C 97.2099991 57.7700005 0.0
C 97.2099991 64.7399979 0.0
C 97.2099991 71.7200012 0.0
C 97.2099991 78.6900025 0.0
C 97.2099991 85.6699982 0.0
C 97.2099991 92.6500016 0.0
C 97.2099991 99.6200028 0.0
C 97.2099991 106.5999985 0.0
C 97.2099991 113.5699997 0.0
C 104.0899963 1.96 0.0
C 104.0899963 8.9300004 0.0
C 104.0899963 15.9099998 0.0
C 104.0899963 22.8899994 0.0
C 104.0899963 29.8600006 0.0
C 104.0899963 36.8400002 0.0
C 104.0899963 43.8100014 0.0
C 104.0899963 50.7900009 0.0
C 104.0899963 57.7700005 0.0
C 104.0899963 64.7399979 0.0
C 104.0899963 71.7200012 0.0
C 104.0899963 78.6900025 0.0
C 104.0899963 85.6699982 0.0
C 104.0899963 92.6500016 0.0
C 104.0899963 99.6200028 0.0
C 104.0899963 106.5999985 0.0
C 104.0899963 113.5699997 0.0
C 110.9800034 1.96 0.0
C 110.9800034 8.9300004 0.0
C 110.9800034 15.9099998 0.0
C 110.9800034 22.8899994 0.0
C 110.9800034 29.8600006 0.0
C 110.9800034 36.8400002 0.0
C 110.9800034 43.8100014 0.0
C 110.9800034 50.7900009 0.0
C 110.9800034 57.7700005 0.0
C 110.9800034 64.7399979 0.0
C 110.9800034 71.7200012 0.0
C 110.9800034 78.6900025 0.0
C 110.9800034 85.6699982 0.0
C 110.9800034 92.6500016 0.0
C 110.9800034 99.6200028 0.0
C 110.9800034 106.5999985 0.0
C 110.9800034 113.5699997 0.0
C 117.8600006 1.96 0.0
C 117.8600006 8.9300004 0.0
C 117.8600006 15.9099998 0.0
C 117.8600006 22.8899994 0.0
C 117.8600006 29.8600006 0.0
C 117.8600006 36.8400002 0.0
C 117.8600006 43.8100014 0.0
C 117.8600006 50.7900009 0.0
C 117.8600006 57.7700005 0.0
C 117.8600006 64.7399979 0.0
C 117.8600006 71.7200012 0.0
C 117.8600006 78.6900025 0.0
C 117.8600006 85.6699982 0.0
C 117.8600006 92.6500016 0.0
C 117.8600006 99.6200028 0.0
C 117.8600006 106.5999985 0.0
C 117.8600006 113.5699997 0.0
C 124.75 1.96 0.0
C 124.75 8.9300004 0.0
C 124.75 15.9099998 0.0
C 124.75 22.8899994 0.0
C 124.75 29.8600006 0.0
C 124.75 36.8400002 0.0
C 124.75 43.8100014 0.0
C 124.75 50.7900009 0.0
C 124.75 57.7700005 0.0
C 124.75 64.7399979 0.0
C 124.75 71.7200012 0.0
C 124.75 78.6900025 0.0
C 124.75 85.6699982 0.0
C 124.75 92.6500016 0.0
C 124.75 99.6200028 0.0
C 124.75 106.5999985 0.0
C 124.75 113.5699997 0.0
C 131.6300049 1.96 0.0
C 131.6300049 8.9300004 0.0
C 131.6300049 15.9099998 0.0
C 131.6300049 22.8899994 0.0
C 131.6300049 29.8600006 0.0
C 131.6300049 36.8400002 0.0
C 131.6300049 43.8100014 0.0
C 131.6300049 50.7900009 0.0
C 131.6300049 57.7700005 0.0
C 131.6300049 64.7399979 0.0
C 131.6300049 71.7200012 0.0
C 131.6300049 78.6900025 0.0
C 131.6300049 85.6699982 0.0
C 131.6300049 92.6500016 0.0
C 131.6300049 99.6200028 0.0
C 131.6300049 106.5999985 0.0
C 131.6300049 113.5699997 0.0
C 138.5099945 8.9300004 0.0
C 138.5099945 15.9099998 0.0
C 138.5099945 22.8899994 0.0
C 138.5099945 29.8600006 0.0
C 138.5099945 36.8400002 0.0
C 138.5099945 43.8100014 0.0
C 138.5099945 50.7900009 0.0
C 138.5099945 57.7700005 0.0
C 138.5099945 64.7399979 0.0
C 138.5099945 71.7200012 0.0
C 138.5099945 78.6900025 0.0
C 138.5099945 85.6699982 0.0
C 138.5099945 92.6500016 0.0
C 138.5099945 99.6200028 0.0
C 138.5099945 106.5999985 0.0
C 138.5099945 113.5699997 0.0
C 145.3999939 22.8899994 0.0
C 145.3999939 29.8600006 0.0
C 145.3999939 36.8400002 0.0
C 145.3999939 43.8100014 0.0
C 145.3999939 50.7900009 0.0
C 145.3999939 57.7700005 0.0
C 145.3999939 64.7399979 0.0
C 145.3999939 71.7200012 0.0
C 145.3999939 78.6900025 0.0
C 145.3999939 85.6699982 0.0
C 145.3999939 92.6500016 0.0
C 145.3999939 99.6200028 0.0
C 145.3999939 106.5999985 0.0
C 145.3999939 113.5699997 0.0
C 152.2799988 29.8600006 0.0
C 152.2799988 36.8400002 0.0
C 152.2799988 43.8100014 0.0
C 152.2799988 50.7900009 0.0
C 152.2799988 57.7700005 0.0
C 152.2799988 64.7399979 0.0
C 152.2799988 71.7200012 0.0
C 152.2799988 78.6900025 0.0
C 152.2799988 85.6699982 0.0
C 152.2799988 92.6500016 0.0
C 152.2799988 99.6200028 0.0
C 152.2799988 106.5999985 0.0
C 152.2799988 113.5699997 0.0
C 159.1699982 43.8100014 0.0
C 159.1699982 50.7900009 0.0
C 159.1699982 57.7700005 0.0
C 159.1699982 64.7399979 0.0
C 159.1699982 71.7200012 0.0
C 159.1699982 78.6900025 0.0
C 159.1699982 85.6699982 0.0
C 159.1699982 92.6500016 0.0
C 159.1699982 99.6200028 0.0
C 159.1699982 106.5999985 0.0
C 159.1699982 113.5699997 0.0
C 166.0500031 57.7700005 0.0
C 166.0500031 64.7399979 0.0
C 166.0500031 71.7200012 0.0
C 166.0500031 78.6900025 0.0
C 166.0500031 85.6699982 0.0
C 166.0500031 92.6500016 0.0
C 166.0500031 99.6200028 0.0
C 166.0500031 106.5999985 0.0
C 166.0500031 113.5699997 0.0
C 172.9299928 64.7399979 0.0
C 172.9299928 71.7200012 0.0
C 172.9299928 78.6900025 0.0
C 172.9299928 85.6699982 0.0
C 172.9299928 92.6500016 0.0
C 172.9299928 99.6200028 0.0
C 172.9299928 106.5999985 0.0
C 172.9299928 113.5699997 0.0
C 179.8200073 78.6900025 0.0
C 179.8200073 85.6699982 0.0
C 179.8200073 92.6500016 0.0
C 179.8200073 99.6200028 0.0
C 179.8200073 106.5999985 0.0
C 179.8200073 113.5699997 0.0
C 186.699997 92.6500016 0.0
C 186.699997 99.6200028 0.0
C 186.699997 106.5999985 0.0
C 186.699997 113.5699997 0.0
C 193.5899964 106.5999985 0.0
C 193.5899964 113.5699997 0.0
C 200.4700012 113.5699997 0.0
C 8.9200002 6.7800002 0.0
C 8.9200002 13.7600003 0.0
C 15.8000002 6.7800002 0.0
C 15.8000002 13.7600003 0.0
C 15.8000002 20.7399998 0.0
C 22.6800003 6.7800002 0.0
C 22.6800003 13.7600003 0.0
C 22.6800003 20.7399998 0.0
C 22.6800003 27.7099991 0.0
C 22.6800003 34.6899987 0.0
C 29.5699997 6.7800002 0.0
C 29.5699997 13.7600003 0.0
C 29.5699997 20.7399998 0.0
C 29.5699997 27.7099991 0.0
C 29.5699997 34.6899987 0.0
C 29.5699997 41.6599999 0.0
C 29.5699997 48.6399994 0.0
C 36.4500008 6.7800002 0.0
C 36.4500008 13.7600003 0.0
C 36.4500008 20.7399998 0.0
C 36.4500008 27.7099991 0.0
C 36.4500008 34.6899987 0.0
C 36.4500008 41.6599999 0.0
C 36.4500008 48.6399994 0.0
C 36.4500008 55.619999 0.0
C 43.3400002 6.7800002 0.0
C 43.3400002 13.7600003 0.0
C 43.3400002 20.7399998 0.0
C 43.3400002 27.7099991 0.0
C 43.3400002 34.6899987 0.0
C 43.3400002 41.6599999 0.0
C 43.3400002 48.6399994 0.0
C 43.3400002 55.619999 0.0
C 43.3400002 62.5900002 0.0
C 43.3400002 69.5699997 0.0
C 50.2200012 6.7800002 0.0
C 50.2200012 13.7600003 0.0
C 50.2200012 20.7399998 0.0
C 50.2200012 27.7099991 0.0
C 50.2200012 34.6899987 0.0
C 50.2200012 41.6599999 0.0
C 50.2200012 48.6399994 0.0
C 50.2200012 55.619999 0.0
C 50.2200012 62.5900002 0.0
C 50.2200012 69.5699997 0.0
C 50.2200012 76.5400009 0.0
C 50.2200012 83.5199967 0.0
C 57.0999985 6.7800002 0.0
C 57.0999985 13.7600003 0.0
C 57.0999985 20.7399998 0.0
C 57.0999985 27.7099991 0.0
C 57.0999985 34.6899987 0.0
C 57.0999985 41.6599999 0.0
C 57.0999985 48.6399994 0.0
C 57.0999985 55.619999 0.0
C 57.0999985 62.5900002 0.0
C 57.0999985 69.5699997 0.0
C 57.0999985 76.5400009 0.0
C 57.0999985 83.5199967 0.0
C 57.0999985 90.5 0.0
C 57.0999985 97.4700012 0.0
C 63.9900018 6.7800002 0.0
C 63.9900018 13.7600003 0.0
C 63.9900018 20.7399998 0.0
C 63.9900018 27.7099991 0.0
C 63.9900018 34.6899987 0.0
C 63.9900018 41.6599999 0.0
C 63.9900018 48.6399994 0.0
C 63.9900018 55.619999 0.0
C 63.9900018 62.5900002 0.0
C 63.9900018 69.5699997 0.0
C 63.9900018 76.5400009 0.0
C 63.9900018 83.5199967 0.0
C 63.9900018 90.5 0.0
C 63.9900018 97.4700012 0.0
C 63.9900018 104.449997 0.0
C 70.8700028 6.7800002 0.0
C 70.8700028 13.7600003 0.0
C 70.8700028 20.7399998 0.0
C 70.8700028 27.7099991 0.0
C 70.8700028 34.6899987 0.0
C 70.8700028 41.6599999 0.0
C 70.8700028 48.6399994 0.0
C 70.8700028 55.619999 0.0
C 70.8700028 62.5900002 0.0
C 70.8700028 69.5699997 0.0
C 70.8700028 76.5400009 0.0
C 70.8700028 83.5199967 0.0
C 70.8700028 90.5 0.0
C 70.8700028 97.4700012 0.0
C 70.8700028 104.449997 0.0
C 70.8700028 111.4199982 0.0
C 77.7600022 6.7800002 0.0
C 77.7600022 13.7600003 0.0
C 77.7600022 20.7399998 0.0
C 77.7600022 27.7099991 0.0
C 77.7600022 34.6899987 0.0
C 77.7600022 41.6599999 0.0
C 77.7600022 48.6399994 0.0
C 77.7600022 55.619999 0.0
C 77.7600022 62.5900002 0.0
C 77.7600022 69.5699997 0.0
C 77.7600022 76.5400009 0.0
C 77.7600022 83.5199967 0.0
C 77.7600022 90.5 0.0
C 77.7600022 97.4700012 0.0
C 77.7600022 104.449997 0.0
C 77.7600022 111.4199982 0.0
C 84.6399994 6.7800002 0.0
C 84.6399994 13.7600003 0.0
C 84.6399994 20.7399998 0.0
C 84.6399994 27.7099991 0.0
C 84.6399994 34.6899987 0.0
C 84.6399994 41.6599999 0.0
C 84.6399994 48.6399994 0.0
C 84.6399994 55.619999 0.0
C 84.6399994 62.5900002 0.0
C 84.6399994 69.5699997 0.0
C 84.6399994 76.5400009 0.0
C 84.6399994 83.5199967 0.0
C 84.6399994 90.5 0.0
C 84.6399994 97.4700012 0.0
C 84.6399994 104.449997 0.0
C 84.6399994 111.4199982 0.0
C 91.5199967 6.7800002 0.0
C 91.5199967 13.7600003 0.0
C 91.5199967 20.7399998 0.0
C 91.5199967 27.7099991 0.0
C 91.5199967 34.6899987 0.0
C 91.5199967 41.6599999 0.0
C 91.5199967 48.6399994 0.0
C 91.5199967 55.619999 0.0
C 91.5199967 62.5900002 0.0
C 91.5199967 69.5699997 0.0
C 91.5199967 76.5400009 0.0
C 91.5199967 83.5199967 0.0
C 91.5199967 90.5 0.0
C 91.5199967 97.4700012 0.0
C 91.5199967 104.449997 0.0
C 91.5199967 111.4199982 0.0
C 98.4100037 6.7800002 0.0
C 98.4100037 13.7600003 0.0
C 98.4100037 20.7399998 0.0
C 98.4100037 27.7099991 0.0
C 98.4100037 34.6899987 0.0
C 98.4100037 41.6599999 0.0
C 98.4100037 48.6399994 0.0
C 98.4100037 55.619999 0.0
C 98.4100037 62.5900002 0.0
C 98.4100037 69.5699997 0.0
C 98.4100037 76.5400009 0.0
C 98.4100037 83.5199967 0.0
C 98.4100037 90.5 0.0
C 98.4100037 97.4700012 0.0
C 98.4100037 104.449997 0.0
C 98.4100037 111.4199982 0.0
C 105.2900009 6.7800002 0.0
C 105.2900009 13.7600003 0.0
C 105.2900009 20.7399998 0.0
C 105.2900009 27.7099991 0.0
C 105.2900009 34.6899987 0.0
C 105.2900009 41.6599999 0.0
C 105.2900009 48.6399994 0.0
C 105.2900009 55.619999 0.0
C 105.2900009 62.5900002 0.0
C 105.2900009 69.5699997 0.0
C 105.2900009 76.5400009 0.0
C 105.2900009 83.5199967 0.0
C 105.2900009 90.5 0.0
C 105.2900009 97.4700012 0.0
C 105.2900009 104.449997 0.0
C 105.2900009 111.4199982 0.0
C 112.1800003 6.7800002 0.0
C 112.1800003 13.7600003 0.0
C 112.1800003 20.7399998 0.0
C 112.1800003 27.7099991 0.0
C 112.1800003 34.6899987 0.0
C 112.1800003 41.6599999 0.0
C 112.1800003 48.6399994 0.0
C 112.1800003 55.619999 0.0
C 112.1800003 62.5900002 0.0
C 112.1800003 69.5699997 0.0
C 112.1800003 76.5400009 0.0
C 112.1800003 83.5199967 0.0
C 112.1800003 90.5 0.0
C 112.1800003 97.4700012 0.0
C 112.1800003 104.449997 0.0
C 112.1800003 111.4199982 0.0
C 119.0599976 6.7800002 0.0
C 119.0599976 13.7600003 0.0
C 119.0599976 20.7399998 0.0
C 119.0599976 27.7099991 0.0
C 119.0599976 34.6899987 0.0
C 119.0599976 41.6599999 0.0
C 119.0599976 48.6399994 0.0
C 119.0599976 55.619999 0.0
C 119.0599976 62.5900002 0.0
C 119.0599976 69.5699997 0.0
C 119.0599976 76.5400009 0.0
C 119.0599976 83.5199967 0.0
C 119.0599976 90.5 0.0
C 119.0599976 97.4700012 0.0
C 119.0599976 104.449997 0.0
C 119.0599976 111.4199982 0.0
C 125.9400024 6.7800002 0.0
C 125.9400024 13.7600003 0.0
C 125.9400024 20.7399998 0.0
C 125.9400024 27.7099991 0.0
C 125.9400024 34.6899987 0.0
C 125.9400024 41.6599999 0.0
C 125.9400024 48.6399994 0.0
C 125.9400024 55.619999 0.0
C 125.9400024 62.5900002 0.0
C 125.9400024 69.5699997 0.0
C 125.9400024 76.5400009 0.0
C 125.9400024 83.5199967 0.0
C 125.9400024 90.5 0.0
C 125.9400024 97.4700012 0.0
C 125.9400024 104.449997 0.0
C 125.9400024 111.4199982 0.0
C 132.8300019 6.7800002 0.0
C 132.8300019 13.7600003 0.0
C 132.8300019 20.7399998 0.0
C 132.8300019 27.7099991 0.0
C 132.8300019 34.6899987 0.0
C 132.8300019 41.6599999 0.0
C 132.8300019 48.6399994 0.0
C 132.8300019 55.619999 0.0
C 132.8300019 62.5900002 0.0
C 132.8300019 69.5699997 0.0
C 132.8300019 76.5400009 0.0
C 132.8300019 83.5199967 0.0
C 132.8300019 90.5 0.0
C 132.8300019 97.4700012 0.0
C 132.8300019 104.449997 0.0
C 132.8300019 111.4199982 0.0
C 139.7100067 13.7600003 0.0
C 139.7100067 20.7399998 0.0
C 139.7100067 27.7099991 0.0
C 139.7100067 34.6899987 0.0
C 139.7100067 41.6599999 0.0
C 139.7100067 48.6399994 0.0
C 139.7100067 55.619999 0.0
C 139.7100067 62.5900002 0.0
C 139.7100067 69.5699997 0.0
C 139.7100067 76.5400009 0.0
C 139.7100067 83.5199967 0.0
C 139.7100067 90.5 0.0
C 139.7100067 97.4700012 0.0
C 139.7100067 104.449997 0.0
C 139.7100067 111.4199982 0.0
C 146.6000061 20.7399998 0.0
C 146.6000061 27.7099991 0.0
C 146.6000061 34.6899987 0.0
C 146.6000061 41.6599999 0.0
C 146.6000061 48.6399994 0.0
C 146.6000061 55.619999 0.0
C 146.6000061 62.5900002 0.0
C 146.6000061 69.5699997 0.0
C 146.6000061 76.5400009 0.0
C 146.6000061 83.5199967 0.0
C 146.6000061 90.5 0.0
C 146.6000061 97.4700012 0.0
C 146.6000061 104.449997 0.0
C 146.6000061 111.4199982 0.0
C 153.4799958 34.6899987 0.0
C 153.4799958 41.6599999 0.0
C 153.4799958 48.6399994 0.0
C 153.4799958 55.619999 0.0
C 153.4799958 62.5900002 0.0
C 153.4799958 69.5699997 0.0
C 153.4799958 76.5400009 0.0
C 153.4799958 83.5199967 0.0
C 153.4799958 90.5 0.0
C 153.4799958 97.4700012 0.0
C 153.4799958 104.449997 0.0
C 153.4799958 111.4199982 0.0
C 160.3600006 48.6399994 0.0
C 160.3600006 55.619999 0.0
C 160.3600006 62.5900002 0.0
C 160.3600006 69.5699997 0.0
C 160.3600006 76.5400009 0.0
C 160.3600006 83.5199967 0.0
C 160.3600006 90.5 0.0
C 160.3600006 97.4700012 0.0
C 160.3600006 104.449997 0.0
C 160.3600006 111.4199982 0.0
C 167.25 55.619999 0.0
C 167.25 62.5900002 0.0
C 167.25 69.5699997 0.0
C 167.25 76.5400009 0.0
C 167.25 83.5199967 0.0
C 167.25 90.5 0.0
C 167.25 97.4700012 0.0
C 167.25 104.449997 0.0
C 167.25 111.4199982 0.0
C 174.1300049 69.5699997 0.0
C 174.1300049 76.5400009 0.0
C 174.1300049 83.5199967 0.0
C 174.1300049 90.5 0.0
C 174.1300049 97.4700012 0.0
C 174.1300049 104.449997 0.0
C 174.1300049 111.4199982 0.0
C 181.0200043 83.5199967 0.0
C 181.0200043 90.5 0.0
C 181.0200043 97.4700012 0.0
C 181.0200043 104.449997 0.0
C 181.0200043 111.4199982 0.0
C 187.899994 97.4700012 0.0
C 187.899994 104.449997 0.0
C 187.899994 111.4199982 0.0
C 194.7799988 104.449997 0.0
C 194.7799988 111.4199982 0.0
C 8.9099998 2.6600001 0.0
C 8.9099998 9.6400004 0.0
C 15.8000002 2.6600001 0.0
C 15.8000002 9.6400004 0.0
C 15.8000002 16.6100006 0.0
C 15.8000002 23.5900002 0.0
C 22.6800003 2.6600001 0.0
C 22.6800003 9.6400004 0.0
C 22.6800003 16.6100006 0.0
C 22.6800003 23.5900002 0.0
C 22.6800003 30.5699997 0.0
C 22.6800003 37.5400009 0.0
C 29.5699997 2.6600001 0.0
C 29.5699997 9.6400004 0.0
C 29.5699997 16.6100006 0.0
C 29.5699997 23.5900002 0.0
C 29.5699997 30.5699997 0.0
C 29.5699997 37.5400009 0.0
C 29.5699997 44.5200005 0.0
C 36.4500008 2.6600001 0.0
C 36.4500008 9.6400004 0.0
C 36.4500008 16.6100006 0.0
C 36.4500008 23.5900002 0.0
C 36.4500008 30.5699997 0.0
C 36.4500008 37.5400009 0.0
C 36.4500008 44.5200005 0.0
C 36.4500008 51.4900017 0.0
C 36.4500008 58.4700012 0.0
C 43.3300018 2.6600001 0.0
C 43.3300018 9.6400004 0.0
C 43.3300018 16.6100006 0.0
C 43.3300018 23.5900002 0.0
C 43.3300018 30.5699997 0.0
C 43.3300018 37.5400009 0.0
C 43.3300018 44.5200005 0.0
C 43.3300018 51.4900017 0.0
C 43.3300018 58.4700012 0.0
C 43.3300018 65.449997 0.0
C 43.3300018 72.4199982 0.0
C 50.2200012 2.6600001 0.0
C 50.2200012 9.6400004 0.0
C 50.2200012 16.6100006 0.0
C 50.2200012 23.5900002 0.0
C 50.2200012 30.5699997 0.0
C 50.2200012 37.5400009 0.0
C 50.2200012 44.5200005 0.0
C 50.2200012 51.4900017 0.0
C 50.2200012 58.4700012 0.0
C 50.2200012 65.449997 0.0
C 50.2200012 72.4199982 0.0
C 50.2200012 79.4000015 0.0
C 57.0999985 2.6600001 0.0
C 57.0999985 9.6400004 0.0
C 57.0999985 16.6100006 0.0
C 57.0999985 23.5900002 0.0
C 57.0999985 30.5699997 0.0
C 57.0999985 37.5400009 0.0
C 57.0999985 44.5200005 0.0
C 57.0999985 51.4900017 0.0
C 57.0999985 58.4700012 0.0
C 57.0999985 65.449997 0.0
C 57.0999985 72.4199982 0.0
C 57.0999985 79.4000015 0.0
C 57.0999985 86.3700028 0.0
C 57.0999985 93.3499985 0.0
C 63.9900018 2.6600001 0.0
C 63.9900018 9.6400004 0.0
C 63.9900018 16.6100006 0.0
C 63.9900018 23.5900002 0.0
C 63.9900018 30.5699997 0.0
C 63.9900018 37.5400009 0.0
C 63.9900018 44.5200005 0.0
C 63.9900018 51.4900017 0.0
C 63.9900018 58.4700012 0.0
C 63.9900018 65.449997 0.0
C 63.9900018 72.4199982 0.0
C 63.9900018 79.4000015 0.0
C 63.9900018 86.3700028 0.0
C 63.9900018 93.3499985 0.0
C 63.9900018 100.3300018 0.0
C 63.9900018 107.3000031 0.0
C 70.8700028 2.6600001 0.0
C 70.8700028 9.6400004 0.0
C 70.8700028 16.6100006 0.0
C 70.8700028 23.5900002 0.0
C 70.8700028 30.5699997 0.0
C 70.8700028 37.5400009 0.0
C 70.8700028 44.5200005 0.0
C 70.8700028 51.4900017 0.0
C 70.8700028 58.4700012 0.0
C 70.8700028 65.449997 0.0
C 70.8700028 72.4199982 0.0
C 70.8700028 79.4000015 0.0
C 70.8700028 86.3700028 0.0
C 70.8700028 93.3499985 0.0
C 70.8700028 100.3300018 0.0
C 70.8700028 107.3000031 0.0
C 70.8700028 114.2799988 0.0
C 77.75 2.6600001 0.0
C 77.75 9.6400004 0.0
C 77.75 16.6100006 0.0
C 77.75 23.5900002 0.0
C 77.75 30.5699997 0.0
C 77.75 37.5400009 0.0
C 77.75 44.5200005 0.0
C 77.75 51.4900017 0.0
C 77.75 58.4700012 0.0
C 77.75 65.449997 0.0
C 77.75 72.4199982 0.0
C 77.75 79.4000015 0.0
C 77.75 86.3700028 0.0
C 77.75 93.3499985 0.0
C 77.75 100.3300018 0.0
C 77.75 107.3000031 0.0
C 77.75 114.2799988 0.0
C 84.6399994 2.6600001 0.0
C 84.6399994 9.6400004 0.0
C 84.6399994 16.6100006 0.0
C 84.6399994 23.5900002 0.0
C 84.6399994 30.5699997 0.0
C 84.6399994 37.5400009 0.0
C 84.6399994 44.5200005 0.0
C 84.6399994 51.4900017 0.0
C 84.6399994 58.4700012 0.0
C 84.6399994 65.449997 0.0
C 84.6399994 72.4199982 0.0
C 84.6399994 79.4000015 0.0
C 84.6399994 86.3700028 0.0
C 84.6399994 93.3499985 0.0
C 84.6399994 100.3300018 0.0
C 84.6399994 107.3000031 0.0
C 84.6399994 114.2799988 0.0
C 91.5199967 2.6600001 0.0
C 91.5199967 9.6400004 0.0
C 91.5199967 16.6100006 0.0
C 91.5199967 23.5900002 0.0
C 91.5199967 30.5699997 0.0
C 91.5199967 37.5400009 0.0
C 91.5199967 44.5200005 0.0
C 91.5199967 51.4900017 0.0
C 91.5199967 58.4700012 0.0
C 91.5199967 65.449997 0.0
C 91.5199967 72.4199982 0.0
C 91.5199967 79.4000015 0.0
C 91.5199967 86.3700028 0.0
C 91.5199967 93.3499985 0.0
C 91.5199967 100.3300018 0.0
C 91.5199967 107.3000031 0.0
C 91.5199967 114.2799988 0.0
C 98.4100037 2.6600001 0.0
C 98.4100037 9.6400004 0.0
C 98.4100037 16.6100006 0.0
C 98.4100037 23.5900002 0.0
C 98.4100037 30.5699997 0.0
C 98.4100037 37.5400009 0.0
C 98.4100037 44.5200005 0.0
C 98.4100037 51.4900017 0.0
C 98.4100037 58.4700012 0.0
C 98.4100037 65.449997 0.0
C 98.4100037 72.4199982 0.0
C 98.4100037 79.4000015 0.0
C 98.4100037 86.3700028 0.0
C 98.4100037 93.3499985 0.0
C 98.4100037 100.3300018 0.0
C 98.4100037 107.3000031 0.0
C 98.4100037 114.2799988 0.0
C 105.2900009 2.6600001 0.0
C 105.2900009 9.6400004 0.0
C 105.2900009 16.6100006 0.0
C 105.2900009 23.5900002 0.0
C 105.2900009 30.5699997 0.0
C 105.2900009 37.5400009 0.0
C 105.2900009 44.5200005 0.0
C 105.2900009 51.4900017 0.0
C 105.2900009 58.4700012 0.0
C 105.2900009 65.449997 0.0
C 105.2900009 72.4199982 0.0
C 105.2900009 79.4000015 0.0
C 105.2900009 86.3700028 0.0
C 105.2900009 93.3499985 0.0
C 105.2900009 100.3300018 0.0
C 105.2900009 107.3000031 0.0
C 105.2900009 114.2799988 0.0
C 112.1699982 2.6600001 0.0
C 112.1699982 9.6400004 0.0
C 112.1699982 16.6100006 0.0
C 112.1699982 23.5900002 0.0
C 112.1699982 30.5699997 0.0
C 112.1699982 37.5400009 0.0
C 112.1699982 44.5200005 0.0
C 112.1699982 51.4900017 0.0
C 112.1699982 58.4700012 0.0
C 112.1699982 65.449997 0.0
C 112.1699982 72.4199982 0.0
C 112.1699982 79.4000015 0.0
C 112.1699982 86.3700028 0.0
C 112.1699982 93.3499985 0.0
C 112.1699982 100.3300018 0.0
C 112.1699982 107.3000031 0.0
C 112.1699982 114.2799988 0.0
C 119.0599976 2.6600001 0.0
C 119.0599976 9.6400004 0.0
C 119.0599976 16.6100006 0.0
C 119.0599976 23.5900002 0.0
C 119.0599976 30.5699997 0.0
C 119.0599976 37.5400009 0.0
C 119.0599976 44.5200005 0.0
C 119.0599976 51.4900017 0.0
C 119.0599976 58.4700012 0.0
C 119.0599976 65.449997 0.0
C 119.0599976 72.4199982 0.0
C 119.0599976 79.4000015 0.0
C 119.0599976 86.3700028 0.0
C 119.0599976 93.3499985 0.0
C 119.0599976 100.3300018 0.0
C 119.0599976 107.3000031 0.0
C 119.0599976 114.2799988 0.0
C 125.9400024 2.6600001 0.0
C 125.9400024 9.6400004 0.0
C 125.9400024 16.6100006 0.0
C 125.9400024 23.5900002 0.0
C 125.9400024 30.5699997 0.0
C 125.9400024 37.5400009 0.0
C 125.9400024 44.5200005 0.0
C 125.9400024 51.4900017 0.0
C 125.9400024 58.4700012 0.0
C 125.9400024 65.449997 0.0
C 125.9400024 72.4199982 0.0
C 125.9400024 79.4000015 0.0
C 125.9400024 86.3700028 0.0
C 125.9400024 93.3499985 0.0
C 125.9400024 100.3300018 0.0
C 125.9400024 107.3000031 0.0
C 125.9400024 114.2799988 0.0
C 132.8300019 2.6600001 0.0
C 132.8300019 9.6400004 0.0
C 132.8300019 16.6100006 0.0
C 132.8300019 23.5900002 0.0
C 132.8300019 30.5699997 0.0
C 132.8300019 37.5400009 0.0
C 132.8300019 44.5200005 0.0
C 132.8300019 51.4900017 0.0
C 132.8300019 58.4700012 0.0
C 132.8300019 65.449997 0.0
C 132.8300019 72.4199982 0.0
C 132.8300019 79.4000015 0.0
C 132.8300019 86.3700028 0.0
C 132.8300019 93.3499985 0.0
C 132.8300019 100.3300018 0.0
C 132.8300019 107.3000031 0.0
C 132.8300019 114.2799988 0.0
C 139.7100067 9.6400004 0.0
C 139.7100067 16.6100006 0.0
C 139.7100067 23.5900002 0.0
C 139.7100067 30.5699997 0.0
C 139.7100067 37.5400009 0.0
C 139.7100067 44.5200005 0.0
C 139.7100067 51.4900017 0.0
C 139.7100067 58.4700012 0.0
C 139.7100067 65.449997 0.0
C 139.7100067 72.4199982 0.0
C 139.7100067 79.4000015 0.0
C 139.7100067 86.3700028 0.0
C 139.7100067 93.3499985 0.0
C 139.7100067 100.3300018 0.0
C 139.7100067 107.3000031 0.0
C 139.7100067 114.2799988 0.0
C 146.5899964 23.5900002 0.0
C 146.5899964 30.5699997 0.0
C 146.5899964 37.5400009 0.0
C 146.5899964 44.5200005 0.0
C 146.5899964 51.4900017 0.0
C 146.5899964 58.4700012 0.0
C 146.5899964 65.449997 0.0
C 146.5899964 72.4199982 0.0
C 146.5899964 79.4000015 0.0
C 146.5899964 86.3700028 0.0
C 146.5899964 93.3499985 0.0
C 146.5899964 100.3300018 0.0
C 146.5899964 107.3000031 0.0
C 146.5899964 114.2799988 0.0
C 153.4799958 37.5400009 0.0
C 153.4799958 44.5200005 0.0
C 153.4799958 51.4900017 0.0
C 153.4799958 58.4700012 0.0
C 153.4799958 65.449997 0.0
C 153.4799958 72.4199982 0.0
C 153.4799958 79.4000015 0.0
C 153.4799958 86.3700028 0.0
C 153.4799958 93.3499985 0.0
C 153.4799958 100.3300018 0.0
C 153.4799958 107.3000031 0.0
C 153.4799958 114.2799988 0.0
C 160.3600006 44.5200005 0.0
C 160.3600006 51.4900017 0.0
C 160.3600006 58.4700012 0.0
C 160.3600006 65.449997 0.0
C 160.3600006 72.4199982 0.0
C 160.3600006 79.4000015 0.0
C 160.3600006 86.3700028 0.0
C 160.3600006 93.3499985 0.0
C 160.3600006 100.3300018 0.0
C 160.3600006 107.3000031 0.0
C 160.3600006 114.2799988 0.0
C 167.25 58.4700012 0.0
C 167.25 65.449997 0.0
C 167.25 72.4199982 0.0
C 167.25 79.4000015 0.0
C 167.25 86.3700028 0.0
C 167.25 93.3499985 0.0
C 167.25 100.3300018 0.0
C 167.25 107.3000031 0.0
C 167.25 114.2799988 0.0
C 174.1300049 72.4199982 0.0
C 174.1300049 79.4000015 0.0
C 174.1300049 86.3700028 0.0
C 174.1300049 93.3499985 0.0
C 174.1300049 100.3300018 0.0
C 174.1300049 107.3000031 0.0
C 174.1300049 114.2799988 0.0
C 181.0099945 79.4000015 0.0
C 181.0099945 86.3700028 0.0
C 181.0099945 93.3499985 0.0
C 181.0099945 100.3300018 0.0
C 181.0099945 107.3000031 0.0
C 181.0099945 114.2799988 0.0
C 187.899994 93.3499985 0.0
C 187.899994 100.3300018 0.0
C 187.899994 107.3000031 0.0
C 187.899994 114.2799988 0.0
C 194.7799988 107.3000031 0.0
C 194.7799988 114.2799988 0.0
C 9.96 6.1500001 0.0
C 9.96 13.1300001 0.0
C 16.8500004 6.1500001 0.0
C 16.8500004 13.1300001 0.0
C 16.8500004 20.1000004 0.0
C 16.8500004 27.0799999 0.0
C 23.7299996 6.1500001 0.0
C 23.7299996 13.1300001 0.0
C 23.7299996 20.1000004 0.0
C 23.7299996 27.0799999 0.0
C 23.7299996 34.0499992 0.0
C 30.6200009 6.1500001 0.0
C 30.6200009 13.1300001 0.0
C 30.6200009 20.1000004 0.0
C 30.6200009 27.0799999 0.0
C 30.6200009 34.0499992 0.0
C 30.6200009 41.0299988 0.0
C 30.6200009 48.0099983 0.0
C 37.5 6.1500001 0.0
C 37.5 13.1300001 0.0
C 37.5 20.1000004 0.0
C 37.5 27.0799999 0.0
C 37.5 34.0499992 0.0
C 37.5 41.0299988 0.0
C 37.5 48.0099983 0.0
C 37.5 54.9799996 0.0
C 37.5 61.9599992 0.0
C 44.3800011 6.1500001 0.0
C 44.3800011 13.1300001 0.0
C 44.3800011 20.1000004 0.0
C 44.3800011 27.0799999 0.0
C 44.3800011 34.0499992 0.0
C 44.3800011 41.0299988 0.0
C 44.3800011 48.0099983 0.0
C 44.3800011 54.9799996 0.0
C 44.3800011 61.9599992 0.0
C 44.3800011 68.9300004 0.0
C 51.2700005 6.1500001 0.0
C 51.2700005 13.1300001 0.0
C 51.2700005 20.1000004 0.0
C 51.2700005 27.0799999 0.0
C 51.2700005 34.0499992 0.0
C 51.2700005 41.0299988 0.0
C 51.2700005 48.0099983 0.0
C 51.2700005 54.9799996 0.0
C 51.2700005 61.9599992 0.0
C 51.2700005 68.9300004 0.0
C 51.2700005 75.9100038 0.0
C 51.2700005 82.8899994 0.0
C 58.1500015 6.1500001 0.0
C 58.1500015 13.1300001 0.0
C 58.1500015 20.1000004 0.0
C 58.1500015 27.0799999 0.0
C 58.1500015 34.0499992 0.0
C 58.1500015 41.0299988 0.0
C 58.1500015 48.0099983 0.0
C 58.1500015 54.9799996 0.0
C 58.1500015 61.9599992 0.0
C 58.1500015 68.9300004 0.0
C 58.1500015 75.9100038 0.0
C 58.1500015 82.8899994 0.0
C 58.1500015 89.8600006 0.0
C 58.1500015 96.8399964 0.0
C 65.0400009 6.1500001 0.0
C 65.0400009 13.1300001 0.0
C 65.0400009 20.1000004 0.0
C 65.0400009 27.0799999 0.0
C 65.0400009 34.0499992 0.0
C 65.0400009 41.0299988 0.0
C 65.0400009 48.0099983 0.0
C 65.0400009 54.9799996 0.0
C 65.0400009 61.9599992 0.0
C 65.0400009 68.9300004 0.0
C 65.0400009 75.9100038 0.0
C 65.0400009 82.8899994 0.0
C 65.0400009 89.8600006 0.0
C 65.0400009 96.8399964 0.0
C 65.0400009 103.8099976 0.0
C 65.0400009 110.7900009 0.0
C 71.9199982 6.1500001 0.0
C 71.9199982 13.1300001 0.0
C 71.9199982 20.1000004 0.0
C 71.9199982 27.0799999 0.0
C 71.9199982 34.0499992 0.0
C 71.9199982 41.0299988 0.0
C 71.9199982 48.0099983 0.0
C 71.9199982 54.9799996 0.0
C 71.9199982 61.9599992 0.0
C 71.9199982 68.9300004 0.0
C 71.9199982 75.9100038 0.0
C 71.9199982 82.8899994 0.0
C 71.9199982 89.8600006 0.0
C 71.9199982 96.8399964 0.0
C 71.9199982 103.8099976 0.0
C 71.9199982 110.7900009 0.0
C 78.8000031 6.1500001 0.0
C 78.8000031 13.1300001 0.0
C 78.8000031 20.1000004 0.0
C 78.8000031 27.0799999 0.0
C 78.8000031 34.0499992 0.0
C 78.8000031 41.0299988 0.0
C 78.8000031 48.0099983 0.0
C 78.8000031 54.9799996 0.0
C 78.8000031 61.9599992 0.0
C 78.8000031 68.9300004 0.0
C 78.8000031 75.9100038 0.0
C 78.8000031 82.8899994 0.0
C 78.8000031 89.8600006 0.0
C 78.8000031 96.8399964 0.0
C 78.8000031 103.8099976 0.0
C 78.8000031 110.7900009 0.0
C 85.6900025 6.1500001 0.0
C 85.6900025 13.1300001 0.0
C 85.6900025 20.1000004 0.0
C 85.6900025 27.0799999 0.0
C 85.6900025 34.0499992 0.0
C 85.6900025 41.0299988 0.0
C 85.6900025 48.0099983 0.0
C 85.6900025 54.9799996 0.0
C 85.6900025 61.9599992 0.0
C 85.6900025 68.9300004 0.0
C 85.6900025 75.9100038 0.0
C 85.6900025 82.8899994 0.0
C 85.6900025 89.8600006 0.0
C 85.6900025 96.8399964 0.0
C 85.6900025 103.8099976 0.0
C 85.6900025 110.7900009 0.0
C 92.5699997 6.1500001 0.0
C 92.5699997 13.1300001 0.0
C 92.5699997 20.1000004 0.0
C 92.5699997 27.0799999 0.0
C 92.5699997 34.0499992 0.0
C 92.5699997 41.0299988 0.0
C 92.5699997 48.0099983 0.0
C 92.5699997 54.9799996 0.0
C 92.5699997 61.9599992 0.0
C 92.5699997 68.9300004 0.0
C 92.5699997 75.9100038 0.0
C 92.5699997 82.8899994 0.0
C 92.5699997 89.8600006 0.0
C 92.5699997 96.8399964 0.0
C 92.5699997 103.8099976 0.0
C 92.5699997 110.7900009 0.0
C 99.4599991 6.1500001 0.0
C 99.4599991 13.1300001 0.0
C 99.4599991 20.1000004 0.0
C 99.4599991 27.0799999 0.0
C 99.4599991 34.0499992 0.0
C 99.4599991 41.0299988 0.0
C 99.4599991 48.0099983 0.0
C 99.4599991 54.9799996 0.0
C 99.4599991 61.9599992 0.0
C 99.4599991 68.9300004 0.0
C 99.4599991 75.9100038 0.0
C 99.4599991 82.8899994 0.0
C 99.4599991 89.8600006 0.0
C 99.4599991 96.8399964 0.0
C 99.4599991 103.8099976 0.0
C 99.4599991 110.7900009 0.0
C 106.3399964 6.1500001 0.0
C 106.3399964 13.1300001 0.0
C 106.3399964 20.1000004 0.0
C 106.3399964 27.0799999 0.0
C 106.3399964 34.0499992 0.0
C 106.3399964 41.0299988 0.0
C 106.3399964 48.0099983 0.0
C 106.3399964 54.9799996 0.0
C 106.3399964 61.9599992 0.0
C 106.3399964 68.9300004 0.0
C 106.3399964 75.9100038 0.0
C 106.3399964 82.8899994 0.0
C 106.3399964 89.8600006 0.0
C 106.3399964 96.8399964 0.0
C 106.3399964 103.8099976 0.0
C 106.3399964 110.7900009 0.0
C 113.2200012 6.1500001 0.0
C 113.2200012 13.1300001 0.0
C 113.2200012 20.1000004 0.0
C 113.2200012 27.0799999 0.0
C 113.2200012 34.0499992 0.0
C 113.2200012 41.0299988 0.0
C 113.2200012 48.0099983 0.0
C 113.2200012 54.9799996 0.0
C 113.2200012 61.9599992 0.0
C 113.2200012 68.9300004 0.0
C 113.2200012 75.9100038 0.0
C 113.2200012 82.8899994 0.0
C 113.2200012 89.8600006 0.0
C 113.2200012 96.8399964 0.0
C 113.2200012 103.8099976 0.0
C 113.2200012 110.7900009 0.0
C 120.1100006 6.1500001 0.0
C 120.1100006 13.1300001 0.0
C 120.1100006 20.1000004 0.0
C 120.1100006 27.0799999 0.0
C 120.1100006 34.0499992 0.0
C 120.1100006 41.0299988 0.0
C 120.1100006 48.0099983 0.0
C 120.1100006 54.9799996 0.0
C 120.1100006 61.9599992 0.0
C 120.1100006 68.9300004 0.0
C 120.1100006 75.9100038 0.0
C 120.1100006 82.8899994 0.0
C 120.1100006 89.8600006 0.0
C 120.1100006 96.8399964 0.0
C 120.1100006 103.8099976 0.0
C 120.1100006 110.7900009 0.0
C 126.989998 6.1500001 0.0
C 126.989998 13.1300001 0.0
C 126.989998 20.1000004 0.0
C 126.989998 27.0799999 0.0
C 126.989998 34.0499992 0.0
C 126.989998 41.0299988 0.0
C 126.989998 48.0099983 0.0
C 126.989998 54.9799996 0.0
C 126.989998 61.9599992 0.0
C 126.989998 68.9300004 0.0
C 126.989998 75.9100038 0.0
C 126.989998 82.8899994 0.0
C 126.989998 89.8600006 0.0
C 126.989998 96.8399964 0.0
C 126.989998 103.8099976 0.0
C 126.989998 110.7900009 0.0
C 133.880005 6.1500001 0.0
C 133.880005 13.1300001 0.0
C 133.880005 20.1000004 0.0
C 133.880005 27.0799999 0.0
C 133.880005 34.0499992 0.0
C 133.880005 41.0299988 0.0
C 133.880005 48.0099983 0.0
C 133.880005 54.9799996 0.0
C 133.880005 61.9599992 0.0
C 133.880005 68.9300004 0.0
C 133.880005 75.9100038 0.0
C 133.880005 82.8899994 0.0
C 133.880005 89.8600006 0.0
C 133.880005 96.8399964 0.0
C 133.880005 103.8099976 0.0
C 133.880005 110.7900009 0.0
C 140.7599945 13.1300001 0.0
C 140.7599945 20.1000004 0.0
C 140.7599945 27.0799999 0.0
C 140.7599945 34.0499992 0.0
C 140.7599945 41.0299988 0.0
C 140.7599945 48.0099983 0.0
C 140.7599945 54.9799996 0.0
C 140.7599945 61.9599992 0.0
C 140.7599945 68.9300004 0.0
C 140.7599945 75.9100038 0.0
C 140.7599945 82.8899994 0.0
C 140.7599945 89.8600006 0.0
C 140.7599945 96.8399964 0.0
C 140.7599945 103.8099976 0.0
C 140.7599945 110.7900009 0.0
C 147.6399994 27.0799999 0.0
C 147.6399994 34.0499992 0.0
C 147.6399994 41.0299988 0.0
C 147.6399994 48.0099983 0.0
C 147.6399994 54.9799996 0.0
C 147.6399994 61.9599992 0.0
C 147.6399994 68.9300004 0.0
C 147.6399994 75.9100038 0.0
C 147.6399994 82.8899994 0.0
C 147.6399994 89.8600006 0.0
C 147.6399994 96.8399964 0.0
C 147.6399994 103.8099976 0.0
C 147.6399994 110.7900009 0.0
C 154.5299988 34.0499992 0.0
C 154.5299988 41.0299988 0.0
C 154.5299988 48.0099983 0.0
C 154.5299988 54.9799996 0.0
C 154.5299988 61.9599992 0.0
C 154.5299988 68.9300004 0.0
C 154.5299988 75.9100038 0.0
C 154.5299988 82.8899994 0.0
C 154.5299988 89.8600006 0.0
C 154.5299988 96.8399964 0.0
C 154.5299988 103.8099976 0.0
C 154.5299988 110.7900009 0.0
C 161.4100037 48.0099983 0.0
C 161.4100037 54.9799996 0.0
C 161.4100037 61.9599992 0.0
C 161.4100037 68.9300004 0.0
C 161.4100037 75.9100038 0.0
C 161.4100037 82.8899994 0.0
C 161.4100037 89.8600006 0.0
C 161.4100037 96.8399964 0.0
C 161.4100037 103.8099976 0.0
C 161.4100037 110.7900009 0.0
C 168.3000031 61.9599992 0.0
C 168.3000031 68.9300004 0.0
C 168.3000031 75.9100038 0.0
C 168.3000031 82.8899994 0.0
C 168.3000031 89.8600006 0.0
C 168.3000031 96.8399964 0.0
C 168.3000031 103.8099976 0.0
C 168.3000031 110.7900009 0.0
C 175.1799927 68.9300004 0.0
C 175.1799927 75.9100038 0.0
C 175.1799927 82.8899994 0.0
C 175.1799927 89.8600006 0.0
C 175.1799927 96.8399964 0.0
C 175.1799927 103.8099976 0.0
C 175.1799927 110.7900009 0.0
C 182.0599976 82.8899994 0.0
C 182.0599976 89.8600006 0.0
C 182.0599976 96.8399964 0.0
C 182.0599976 103.8099976 0.0
C 182.0599976 110.7900009 0.0
C 188.949997 96.8399964 0.0
C 188.949997 103.8099976 0.0
C 188.949997 110.7900009 0.0
C 195.8300019 110.7900009 0.0
C 9.96 3.3 0.0
C 9.96 10.2700005 0.0
C 16.8500004 3.3 0.0
C 16.8500004 10.2700005 0.0
C 16.8500004 17.25 0.0
C 16.8500004 24.2199993 0.0
C 23.7299996 3.3 0.0
C 23.7299996 10.2700005 0.0
C 23.7299996 17.25 0.0
C 23.7299996 24.2199993 0.0
C 23.7299996 31.2000008 0.0
C 23.7299996 38.1800003 0.0
C 30.6100006 3.3 0.0
C 30.6100006 10.2700005 0.0
C 30.6100006 17.25 0.0
C 30.6100006 24.2199993 0.0
C 30.6100006 31.2000008 0.0
C 30.6100006 38.1800003 0.0
C 30.6100006 45.1500015 0.0
C 37.5 3.3 0.0
C 37.5 10.2700005 0.0
C 37.5 17.25 0.0
C 37.5 24.2199993 0.0
C 37.5 31.2000008 0.0
C 37.5 38.1800003 0.0
C 37.5 45.1500015 0.0
C 37.5 52.1300011 0.0
C 37.5 59.0999985 0.0
C 44.3800011 3.3 0.0
C 44.3800011 10.2700005 0.0
C 44.3800011 17.25 0.0
C 44.3800011 24.2199993 0.0
C 44.3800011 31.2000008 0.0
C 44.3800011 38.1800003 0.0
C 44.3800011 45.1500015 0.0
C 44.3800011 52.1300011 0.0
C 44.3800011 59.0999985 0.0
C 44.3800011 66.0800018 0.0
C 44.3800011 73.0599976 0.0
C 51.2700005 3.3 0.0
C 51.2700005 10.2700005 0.0
C 51.2700005 17.25 0.0
C 51.2700005 24.2199993 0.0
C 51.2700005 31.2000008 0.0
C 51.2700005 38.1800003 0.0
C 51.2700005 45.1500015 0.0
C 51.2700005 52.1300011 0.0
C 51.2700005 59.0999985 0.0
C 51.2700005 66.0800018 0.0
C 51.2700005 73.0599976 0.0
C 51.2700005 80.0299988 0.0
C 51.2700005 87.0100021 0.0
C 58.1500015 3.3 0.0
C 58.1500015 10.2700005 0.0
C 58.1500015 17.25 0.0
C 58.1500015 24.2199993 0.0
C 58.1500015 31.2000008 0.0
C 58.1500015 38.1800003 0.0
C 58.1500015 45.1500015 0.0
C 58.1500015 52.1300011 0.0
C 58.1500015 59.0999985 0.0
C 58.1500015 66.0800018 0.0
C 58.1500015 73.0599976 0.0
C 58.1500015 80.0299988 0.0
C 58.1500015 87.0100021 0.0
C 58.1500015 93.9800034 0.0
C 65.0299988 3.3 0.0
C 65.0299988 10.2700005 0.0
C 65.0299988 17.25 0.0
C 65.0299988 24.2199993 0.0
C 65.0299988 31.2000008 0.0
C 65.0299988 38.1800003 0.0
C 65.0299988 45.1500015 0.0
C 65.0299988 52.1300011 0.0
C 65.0299988 59.0999985 0.0
C 65.0299988 66.0800018 0.0
C 65.0299988 73.0599976 0.0
C 65.0299988 80.0299988 0.0
C 65.0299988 87.0100021 0.0
C 65.0299988 93.9800034 0.0
C 65.0299988 100.9599992 0.0
C 65.0299988 107.9400024 0.0
C 71.9199982 3.3 0.0
C 71.9199982 10.2700005 0.0
C 71.9199982 17.25 0.0
C 71.9199982 24.2199993 0.0
C 71.9199982 31.2000008 0.0
C 71.9199982 38.1800003 0.0
C 71.9199982 45.1500015 0.0
C 71.9199982 52.1300011 0.0
C 71.9199982 59.0999985 0.0
C 71.9199982 66.0800018 0.0
C 71.9199982 73.0599976 0.0
C 71.9199982 80.0299988 0.0
C 71.9199982 87.0100021 0.0
C 71.9199982 93.9800034 0.0
C 71.9199982 100.9599992 0.0
C 71.9199982 107.9400024 0.0
C 71.9199982 114.9100038 0.0
C 78.8000031 3.3 0.0
C 78.8000031 10.2700005 0.0
C 78.8000031 17.25 0.0
C 78.8000031 24.2199993 0.0
C 78.8000031 31.2000008 0.0
C 78.8000031 38.1800003 0.0
C 78.8000031 45.1500015 0.0
C 78.8000031 52.1300011 0.0
C 78.8000031 59.0999985 0.0
C 78.8000031 66.0800018 0.0
C 78.8000031 73.0599976 0.0
C 78.8000031 80.0299988 0.0
C 78.8000031 87.0100021 0.0
C 78.8000031 93.9800034 0.0
C 78.8000031 100.9599992 0.0
C 78.8000031 107.9400024 0.0
C 78.8000031 114.9100038 0.0
C 85.6900025 3.3 0.0
C 85.6900025 10.2700005 0.0
C 85.6900025 17.25 0.0
C 85.6900025 24.2199993 0.0
C 85.6900025 31.2000008 0.0
C 85.6900025 38.1800003 0.0
C 85.6900025 45.1500015 0.0
C 85.6900025 52.1300011 0.0
C 85.6900025 59.0999985 0.0
C 85.6900025 66.0800018 0.0
C 85.6900025 73.0599976 0.0
C 85.6900025 80.0299988 0.0
C 85.6900025 87.0100021 0.0
C 85.6900025 93.9800034 0.0
C 85.6900025 100.9599992 0.0
C 85.6900025 107.9400024 0.0
C 85.6900025 114.9100038 0.0
C 92.5699997 3.3 0.0
C 92.5699997 10.2700005 0.0
C 92.5699997 17.25 0.0
C 92.5699997 24.2199993 0.0
C 92.5699997 31.2000008 0.0
C 92.5699997 38.1800003 0.0
C 92.5699997 45.1500015 0.0
C 92.5699997 52.1300011 0.0
C 92.5699997 59.0999985 0.0
C 92.5699997 66.0800018 0.0
C 92.5699997 73.0599976 0.0
C 92.5699997 80.0299988 0.0
C 92.5699997 87.0100021 0.0
C 92.5699997 93.9800034 0.0
C 92.5699997 100.9599992 0.0
C 92.5699997 107.9400024 0.0
C 92.5699997 114.9100038 0.0
C 99.449997 3.3 0.0
C 99.449997 10.2700005 0.0
C 99.449997 17.25 0.0
C 99.449997 24.2199993 0.0
C 99.449997 31.2000008 0.0
C 99.449997 38.1800003 0.0
C 99.449997 45.1500015 0.0
C 99.449997 52.1300011 0.0
C 99.449997 59.0999985 0.0
C 99.449997 66.0800018 0.0
C 99.449997 73.0599976 0.0
C 99.449997 80.0299988 0.0
C 99.449997 87.0100021 0.0
C 99.449997 93.9800034 0.0
C 99.449997 100.9599992 0.0
C 99.449997 107.9400024 0.0
C 99.449997 114.9100038 0.0
C 106.3399964 3.3 0.0
C 106.3399964 10.2700005 0.0
C 106.3399964 17.25 0.0
C 106.3399964 24.2199993 0.0
C 106.3399964 31.2000008 0.0
C 106.3399964 38.1800003 0.0
C 106.3399964 45.1500015 0.0
C 106.3399964 52.1300011 0.0
C 106.3399964 59.0999985 0.0
C 106.3399964 66.0800018 0.0
C 106.3399964 73.0599976 0.0
C 106.3399964 80.0299988 0.0
C 106.3399964 87.0100021 0.0
C 106.3399964 93.9800034 0.0
C 106.3399964 100.9599992 0.0
C 106.3399964 107.9400024 0.0
C 106.3399964 114.9100038 0.0
C 113.2200012 3.3 0.0
C 113.2200012 10.2700005 0.0
C 113.2200012 17.25 0.0
C 113.2200012 24.2199993 0.0
C 113.2200012 31.2000008 0.0
C 113.2200012 38.1800003 0.0
C 113.2200012 45.1500015 0.0
C 113.2200012 52.1300011 0.0
C 113.2200012 59.0999985 0.0
C 113.2200012 66.0800018 0.0
C 113.2200012 73.0599976 0.0
C 113.2200012 80.0299988 0.0
C 113.2200012 87.0100021 0.0
C 113.2200012 93.9800034 0.0
C 113.2200012 100.9599992 0.0
C 113.2200012 107.9400024 0.0
C 113.2200012 114.9100038 0.0
C 120.1100006 3.3 0.0
C 120.1100006 10.2700005 0.0
C 120.1100006 17.25 0.0
C 120.1100006 24.2199993 0.0
C 120.1100006 31.2000008 0.0
C 120.1100006 38.1800003 0.0
C 120.1100006 45.1500015 0.0
C 120.1100006 52.1300011 0.0
C 120.1100006 59.0999985 0.0
C 120.1100006 66.0800018 0.0
C 120.1100006 73.0599976 0.0
C 120.1100006 80.0299988 0.0
C 120.1100006 87.0100021 0.0
C 120.1100006 93.9800034 0.0
C 120.1100006 100.9599992 0.0
C 120.1100006 107.9400024 0.0
C 120.1100006 114.9100038 0.0
C 126.989998 3.3 0.0
C 126.989998 10.2700005 0.0
C 126.989998 17.25 0.0
C 126.989998 24.2199993 0.0
C 126.989998 31.2000008 0.0
C 126.989998 38.1800003 0.0
C 126.989998 45.1500015 0.0
C 126.989998 52.1300011 0.0
C 126.989998 59.0999985 0.0
C 126.989998 66.0800018 0.0
C 126.989998 73.0599976 0.0
C 126.989998 80.0299988 0.0
C 126.989998 87.0100021 0.0
C 126.989998 93.9800034 0.0
C 126.989998 100.9599992 0.0
C 126.989998 107.9400024 0.0
C 126.989998 114.9100038 0.0
C 133.8699952 3.3 0.0
C 133.8699952 10.2700005 0.0
C 133.8699952 17.25 0.0
C 133.8699952 24.2199993 0.0
C 133.8699952 31.2000008 0.0
C 133.8699952 38.1800003 0.0
C 133.8699952 45.1500015 0.0
C 133.8699952 52.1300011 0.0
C 133.8699952 59.0999985 0.0
C 133.8699952 66.0800018 0.0
C 133.8699952 73.0599976 0.0
C 133.8699952 80.0299988 0.0
C 133.8699952 87.0100021 0.0
C 133.8699952 93.9800034 0.0
C 133.8699952 100.9599992 0.0
C 133.8699952 107.9400024 0.0
C 133.8699952 114.9100038 0.0
C 140.7599945 10.2700005 0.0
C 140.7599945 17.25 0.0
C 140.7599945 24.2199993 0.0
C 140.7599945 31.2000008 0.0
C 140.7599945 38.1800003 0.0
C 140.7599945 45.1500015 0.0
C 140.7599945 52.1300011 0.0
C 140.7599945 59.0999985 0.0
C 140.7599945 66.0800018 0.0
C 140.7599945 73.0599976 0.0
C 140.7599945 80.0299988 0.0
C 140.7599945 87.0100021 0.0
C 140.7599945 93.9800034 0.0
C 140.7599945 100.9599992 0.0
C 140.7599945 107.9400024 0.0
C 140.7599945 114.9100038 0.0
C 147.6399994 24.2199993 0.0
C 147.6399994 31.2000008 0.0
C 147.6399994 38.1800003 0.0
C 147.6399994 45.1500015 0.0
C 147.6399994 52.1300011 0.0
C 147.6399994 59.0999985 0.0
C 147.6399994 66.0800018 0.0
C 147.6399994 73.0599976 0.0
C 147.6399994 80.0299988 0.0
C 147.6399994 87.0100021 0.0
C 147.6399994 93.9800034 0.0
C 147.6399994 100.9599992 0.0
C 147.6399994 107.9400024 0.0
C 147.6399994 114.9100038 0.0
C 154.5299988 38.1800003 0.0
C 154.5299988 45.1500015 0.0
C 154.5299988 52.1300011 0.0
C 154.5299988 59.0999985 0.0
C 154.5299988 66.0800018 0.0
C 154.5299988 73.0599976 0.0
C 154.5299988 80.0299988 0.0
C 154.5299988 87.0100021 0.0
C 154.5299988 93.9800034 0.0
C 154.5299988 100.9599992 0.0
C 154.5299988 107.9400024 0.0
C 154.5299988 114.9100038 0.0
C 161.4100037 45.1500015 0.0
C 161.4100037 52.1300011 0.0
C 161.4100037 59.0999985 0.0
C 161.4100037 66.0800018 0.0
C 161.4100037 73.0599976 0.0
C 161.4100037 80.0299988 0.0
C 161.4100037 87.0100021 0.0
C 161.4100037 93.9800034 0.0
C 161.4100037 100.9599992 0.0
C 161.4100037 107.9400024 0.0
C 161.4100037 114.9100038 0.0
C 168.2899933 59.0999985 0.0
C 168.2899933 66.0800018 0.0
C 168.2899933 73.0599976 0.0
C 168.2899933 80.0299988 0.0
C 168.2899933 87.0100021 0.0
C 168.2899933 93.9800034 0.0
C 168.2899933 100.9599992 0.0
C 168.2899933 107.9400024 0.0
C 168.2899933 114.9100038 0.0
C 175.1799927 73.0599976 0.0
C 175.1799927 80.0299988 0.0
C 175.1799927 87.0100021 0.0
C 175.1799927 93.9800034 0.0
C 175.1799927 100.9599992 0.0
C 175.1799927 107.9400024 0.0
C 175.1799927 114.9100038 0.0
C 182.0599976 87.0100021 0.0
C 182.0599976 93.9800034 0.0
C 182.0599976 100.9599992 0.0
C 182.0599976 107.9400024 0.0
C 182.0599976 114.9100038 0.0
C 188.949997 93.9800034 0.0
C 188.949997 100.9599992 0.0
C 188.949997 107.9400024 0.0
C 188.949997 114.9100038 0.0
C 195.8300019 107.9400024 0.0
C 195.8300019 114.9100038 0.0
C 11.1599999 5.4499998 0.0
C 11.1599999 12.4200001 0.0
C 18.0400009 5.4499998 0.0
C 18.0400009 12.4200001 0.0
C 18.0400009 19.3999996 0.0
C 18.0400009 26.3799992 0.0
C 24.9300004 5.4499998 0.0
C 24.9300004 12.4200001 0.0
C 24.9300004 19.3999996 0.0
C 24.9300004 26.3799992 0.0
C 24.9300004 33.3499985 0.0
C 24.9300004 40.3300018 0.0
C 31.8099995 5.4499998 0.0
C 31.8099995 12.4200001 0.0
C 31.8099995 19.3999996 0.0
C 31.8099995 26.3799992 0.0
C 31.8099995 33.3499985 0.0
C 31.8099995 40.3300018 0.0
C 31.8099995 47.2999992 0.0
C 38.7000008 5.4499998 0.0
C 38.7000008 12.4200001 0.0
C 38.7000008 19.3999996 0.0
C 38.7000008 26.3799992 0.0
C 38.7000008 33.3499985 0.0
C 38.7000008 40.3300018 0.0
C 38.7000008 47.2999992 0.0
C 38.7000008 54.2799988 0.0
C 38.7000008 61.2599983 0.0
C 45.5800019 5.4499998 0.0
C 45.5800019 12.4200001 0.0
C 45.5800019 19.3999996 0.0
C 45.5800019 26.3799992 0.0
C 45.5800019 33.3499985 0.0
C 45.5800019 40.3300018 0.0
C 45.5800019 47.2999992 0.0
C 45.5800019 54.2799988 0.0
C 45.5800019 61.2599983 0.0
C 45.5800019 68.2300034 0.0
C 45.5800019 75.2099991 0.0
C 52.4599991 5.4499998 0.0
C 52.4599991 12.4200001 0.0
C 52.4599991 19.3999996 0.0
C 52.4599991 26.3799992 0.0
C 52.4599991 33.3499985 0.0
C 52.4599991 40.3300018 0.0
C 52.4599991 47.2999992 0.0
C 52.4599991 54.2799988 0.0
C 52.4599991 61.2599983 0.0
C 52.4599991 68.2300034 0.0
C 52.4599991 75.2099991 0.0
C 52.4599991 82.1800003 0.0
C 52.4599991 89.1600037 0.0
C 59.3499985 5.4499998 0.0
C 59.3499985 12.4200001 0.0
C 59.3499985 19.3999996 0.0
C 59.3499985 26.3799992 0.0
C 59.3499985 33.3499985 0.0
C 59.3499985 40.3300018 0.0
C 59.3499985 47.2999992 0.0
C 59.3499985 54.2799988 0.0
C 59.3499985 61.2599983 0.0
C 59.3499985 68.2300034 0.0
C 59.3499985 75.2099991 0.0
C 59.3499985 82.1800003 0.0
C 59.3499985 89.1600037 0.0
C 59.3499985 96.1399994 0.0
C 66.2300034 5.4499998 0.0
C 66.2300034 12.4200001 0.0
C 66.2300034 19.3999996 0.0
C 66.2300034 26.3799992 0.0
C 66.2300034 33.3499985 0.0
C 66.2300034 40.3300018 0.0
C 66.2300034 47.2999992 0.0
C 66.2300034 54.2799988 0.0
C 66.2300034 61.2599983 0.0
C 66.2300034 68.2300034 0.0
C 66.2300034 75.2099991 0.0
C 66.2300034 82.1800003 0.0
C 66.2300034 89.1600037 0.0
C 66.2300034 96.1399994 0.0
C 66.2300034 103.1100006 0.0
C 66.2300034 110.0899963 0.0
C 73.1200028 5.4499998 0.0
C 73.1200028 12.4200001 0.0
C 73.1200028 19.3999996 0.0
C 73.1200028 26.3799992 0.0
C 73.1200028 33.3499985 0.0
C 73.1200028 40.3300018 0.0
C 73.1200028 47.2999992 0.0
C 73.1200028 54.2799988 0.0
C 73.1200028 61.2599983 0.0
C 73.1200028 68.2300034 0.0
C 73.1200028 75.2099991 0.0
C 73.1200028 82.1800003 0.0
C 73.1200028 89.1600037 0.0
C 73.1200028 96.1399994 0.0
C 73.1200028 103.1100006 0.0
C 73.1200028 110.0899963 0.0
C 80.0 5.4499998 0.0
C 80.0 12.4200001 0.0
C 80.0 19.3999996 0.0
C 80.0 26.3799992 0.0
C 80.0 33.3499985 0.0
C 80.0 40.3300018 0.0
C 80.0 47.2999992 0.0
C 80.0 54.2799988 0.0
C 80.0 61.2599983 0.0
C 80.0 68.2300034 0.0
C 80.0 75.2099991 0.0
C 80.0 82.1800003 0.0
C 80.0 89.1600037 0.0
C 80.0 96.1399994 0.0
C 80.0 103.1100006 0.0
C 80.0 110.0899963 0.0
C 86.8799974 5.4499998 0.0
C 86.8799974 12.4200001 0.0
C 86.8799974 19.3999996 0.0
C 86.8799974 26.3799992 0.0
C 86.8799974 33.3499985 0.0
C 86.8799974 40.3300018 0.0
C 86.8799974 47.2999992 0.0
C 86.8799974 54.2799988 0.0
C 86.8799974 61.2599983 0.0
C 86.8799974 68.2300034 0.0
C 86.8799974 75.2099991 0.0
C 86.8799974 82.1800003 0.0
C 86.8799974 89.1600037 0.0
C 86.8799974 96.1399994 0.0
C 86.8799974 103.1100006 0.0
C 86.8799974 110.0899963 0.0
C 93.7699967 5.4499998 0.0
C 93.7699967 12.4200001 0.0
C 93.7699967 19.3999996 0.0
C 93.7699967 26.3799992 0.0
C 93.7699967 33.3499985 0.0
C 93.7699967 40.3300018 0.0
C 93.7699967 47.2999992 0.0
C 93.7699967 54.2799988 0.0
C 93.7699967 61.2599983 0.0
C 93.7699967 68.2300034 0.0
C 93.7699967 75.2099991 0.0
C 93.7699967 82.1800003 0.0
C 93.7699967 89.1600037 0.0
C 93.7699967 96.1399994 0.0
C 93.7699967 103.1100006 0.0
C 93.7699967 110.0899963 0.0
C 100.6500016 5.4499998 0.0
C 100.6500016 12.4200001 0.0
C 100.6500016 19.3999996 0.0
C 100.6500016 26.3799992 0.0
C 100.6500016 33.3499985 0.0
C 100.6500016 40.3300018 0.0
C 100.6500016 47.2999992 0.0
C 100.6500016 54.2799988 0.0
C 100.6500016 61.2599983 0.0
C 100.6500016 68.2300034 0.0
C 100.6500016 75.2099991 0.0
C 100.6500016 82.1800003 0.0
C 100.6500016 89.1600037 0.0
C 100.6500016 96.1399994 0.0
C 100.6500016 103.1100006 0.0
C 100.6500016 110.0899963 0.0
C 107.5400009 5.4499998 0.0
C 107.5400009 12.4200001 0.0
C 107.5400009 19.3999996 0.0
C 107.5400009 26.3799992 0.0
C 107.5400009 33.3499985 0.0
C 107.5400009 40.3300018 0.0
C 107.5400009 47.2999992 0.0
C 107.5400009 54.2799988 0.0
C 107.5400009 61.2599983 0.0
C 107.5400009 68.2300034 0.0
C 107.5400009 75.2099991 0.0
C 107.5400009 82.1800003 0.0
C 107.5400009 89.1600037 0.0
C 107.5400009 96.1399994 0.0
C 107.5400009 103.1100006 0.0
C 107.5400009 110.0899963 0.0
C 114.4199982 5.4499998 0.0
C 114.4199982 12.4200001 0.0
C 114.4199982 19.3999996 0.0
C 114.4199982 26.3799992 0.0
C 114.4199982 33.3499985 0.0
C 114.4199982 40.3300018 0.0
C 114.4199982 47.2999992 0.0
C 114.4199982 54.2799988 0.0
C 114.4199982 61.2599983 0.0
C 114.4199982 68.2300034 0.0
C 114.4199982 75.2099991 0.0
C 114.4199982 82.1800003 0.0
C 114.4199982 89.1600037 0.0
C 114.4199982 96.1399994 0.0
C 114.4199982 103.1100006 0.0
C 114.4199982 110.0899963 0.0
C 121.3000031 5.4499998 0.0
C 121.3000031 12.4200001 0.0
C 121.3000031 19.3999996 0.0
C 121.3000031 26.3799992 0.0
C 121.3000031 33.3499985 0.0
C 121.3000031 40.3300018 0.0
C 121.3000031 47.2999992 0.0
C 121.3000031 54.2799988 0.0
C 121.3000031 61.2599983 0.0
C 121.3000031 68.2300034 0.0
C 121.3000031 75.2099991 0.0
C 121.3000031 82.1800003 0.0
C 121.3000031 89.1600037 0.0
C 121.3000031 96.1399994 0.0
C 121.3000031 103.1100006 0.0
C 121.3000031 110.0899963 0.0
C 128.1900024 5.4499998 0.0
C 128.1900024 12.4200001 0.0
C 128.1900024 19.3999996 0.0
C 128.1900024 26.3799992 0.0
C 128.1900024 33.3499985 0.0
C 128.1900024 40.3300018 0.0
C 128.1900024 47.2999992 0.0
C 128.1900024 54.2799988 0.0
C 128.1900024 61.2599983 0.0
C 128.1900024 68.2300034 0.0
C 128.1900024 75.2099991 0.0
C 128.1900024 82.1800003 0.0
C 128.1900024 89.1600037 0.0
C 128.1900024 96.1399994 0.0
C 128.1900024 103.1100006 0.0
C 128.1900024 110.0899963 0.0
C 135.0700073 5.4499998 0.0
C 135.0700073 12.4200001 0.0
C 135.0700073 19.3999996 0.0
C 135.0700073 26.3799992 0.0
C 135.0700073 33.3499985 0.0
C 135.0700073 40.3300018 0.0
C 135.0700073 47.2999992 0.0
C 135.0700073 54.2799988 0.0
C 135.0700073 61.2599983 0.0
C 135.0700073 68.2300034 0.0
C 135.0700073 75.2099991 0.0
C 135.0700073 82.1800003 0.0
C 135.0700073 89.1600037 0.0
C 135.0700073 96.1399994 0.0
C 135.0700073 103.1100006 0.0
C 135.0700073 110.0899963 0.0
C 141.9600068 12.4200001 0.0
C 141.9600068 19.3999996 0.0
C 141.9600068 26.3799992 0.0
C 141.9600068 33.3499985 0.0
C 141.9600068 40.3300018 0.0
C 141.9600068 47.2999992 0.0
C 141.9600068 54.2799988 0.0
C 141.9600068 61.2599983 0.0
C 141.9600068 68.2300034 0.0
C 141.9600068 75.2099991 0.0
C 141.9600068 82.1800003 0.0
C 141.9600068 89.1600037 0.0
C 141.9600068 96.1399994 0.0
C 141.9600068 103.1100006 0.0
C 141.9600068 110.0899963 0.0
C 148.8399964 26.3799992 0.0
C 148.8399964 33.3499985 0.0
C 148.8399964 40.3300018 0.0
C 148.8399964 47.2999992 0.0
C 148.8399964 54.2799988 0.0
C 148.8399964 61.2599983 0.0
C 148.8399964 68.2300034 0.0
C 148.8399964 75.2099991 0.0
C 148.8399964 82.1800003 0.0
C 148.8399964 89.1600037 0.0
C 148.8399964 96.1399994 0.0
C 148.8399964 103.1100006 0.0
C 148.8399964 110.0899963 0.0
C 155.7200012 40.3300018 0.0
C 155.7200012 47.2999992 0.0
C 155.7200012 54.2799988 0.0
C 155.7200012 61.2599983 0.0
C 155.7200012 68.2300034 0.0
C 155.7200012 75.2099991 0.0
C 155.7200012 82.1800003 0.0
C 155.7200012 89.1600037 0.0
C 155.7200012 96.1399994 0.0
C 155.7200012 103.1100006 0.0
C 155.7200012 110.0899963 0.0
C 162.6100006 47.2999992 0.0
C 162.6100006 54.2799988 0.0
C 162.6100006 61.2599983 0.0
C 162.6100006 68.2300034 0.0
C 162.6100006 75.2099991 0.0
C 162.6100006 82.1800003 0.0
C 162.6100006 89.1600037 0.0
C 162.6100006 96.1399994 0.0
C 162.6100006 103.1100006 0.0
C 162.6100006 110.0899963 0.0
C 169.4900055 61.2599983 0.0
C 169.4900055 68.2300034 0.0
C 169.4900055 75.2099991 0.0
C 169.4900055 82.1800003 0.0
C 169.4900055 89.1600037 0.0
C 169.4900055 96.1399994 0.0
C 169.4900055 103.1100006 0.0
C 169.4900055 110.0899963 0.0
C 176.3800049 75.2099991 0.0
C 176.3800049 82.1800003 0.0
C 176.3800049 89.1600037 0.0
C 176.3800049 96.1399994 0.0
C 176.3800049 103.1100006 0.0
C 176.3800049 110.0899963 0.0
C 183.2599945 89.1600037 0.0
C 183.2599945 96.1399994 0.0
C 183.2599945 103.1100006 0.0
C 183.2599945 110.0899963 0.0
C 190.1399994 96.1399994 0.0
C 190.1399994 103.1100006 0.0
C 190.1399994 110.0899963 0.0
C 197.0299988 110.0899963 0.0
C 11.1599999 4.0 0.0
C 11.1599999 10.9700004 0.0
C 11.1599999 17.9500008 0.0
C 18.0400009 4.0 0.0
C 18.0400009 10.9700004 0.0
C 18.0400009 17.9500008 0.0
C 18.0400009 24.9300004 0.0
C 24.9300004 4.0 0.0
C 24.9300004 10.9700004 0.0
C 24.9300004 17.9500008 0.0
C 24.9300004 24.9300004 0.0
C 24.9300004 31.8999996 0.0
C 24.9300004 38.8800012 0.0
C 31.8099995 4.0 0.0
C 31.8099995 10.9700004 0.0
C 31.8099995 17.9500008 0.0
C 31.8099995 24.9300004 0.0
C 31.8099995 31.8999996 0.0
C 31.8099995 38.8800012 0.0
C 31.8099995 45.8499986 0.0
C 31.8099995 52.8300019 0.0
C 38.7000008 4.0 0.0
C 38.7000008 10.9700004 0.0
C 38.7000008 17.9500008 0.0
C 38.7000008 24.9300004 0.0
C 38.7000008 31.8999996 0.0
C 38.7000008 38.8800012 0.0
C 38.7000008 45.8499986 0.0
C 38.7000008 52.8300019 0.0
C 38.7000008 59.8100014 0.0
C 45.5800019 4.0 0.0
C 45.5800019 10.9700004 0.0
C 45.5800019 17.9500008 0.0
C 45.5800019 24.9300004 0.0
C 45.5800019 31.8999996 0.0
C 45.5800019 38.8800012 0.0
C 45.5800019 45.8499986 0.0
C 45.5800019 52.8300019 0.0
C 45.5800019 59.8100014 0.0
C 45.5800019 66.7799988 0.0
C 45.5800019 73.7600022 0.0
C 52.4599991 4.0 0.0
C 52.4599991 10.9700004 0.0
C 52.4599991 17.9500008 0.0
C 52.4599991 24.9300004 0.0
C 52.4599991 31.8999996 0.0
C 52.4599991 38.8800012 0.0
C 52.4599991 45.8499986 0.0
C 52.4599991 52.8300019 0.0
C 52.4599991 59.8100014 0.0
C 52.4599991 66.7799988 0.0
C 52.4599991 73.7600022 0.0
C 52.4599991 80.7300034 0.0
C 52.4599991 87.7099991 0.0
C 59.3499985 4.0 0.0
C 59.3499985 10.9700004 0.0
C 59.3499985 17.9500008 0.0
C 59.3499985 24.9300004 0.0
C 59.3499985 31.8999996 0.0
C 59.3499985 38.8800012 0.0
C 59.3499985 45.8499986 0.0
C 59.3499985 52.8300019 0.0
C 59.3499985 59.8100014 0.0
C 59.3499985 66.7799988 0.0
C 59.3499985 73.7600022 0.0
C 59.3499985 80.7300034 0.0
C 59.3499985 87.7099991 0.0
C 59.3499985 94.6900025 0.0
C 66.2300034 4.0 0.0
C 66.2300034 10.9700004 0.0
C 66.2300034 17.9500008 0.0
C 66.2300034 24.9300004 0.0
C 66.2300034 31.8999996 0.0
C 66.2300034 38.8800012 0.0
C 66.2300034 45.8499986 0.0
C 66.2300034 52.8300019 0.0
C 66.2300034 59.8100014 0.0
C 66.2300034 66.7799988 0.0
C 66.2300034 73.7600022 0.0
C 66.2300034 80.7300034 0.0
C 66.2300034 87.7099991 0.0
C 66.2300034 94.6900025 0.0
C 66.2300034 101.6600037 0.0
C 66.2300034 108.6399994 0.0
C 73.1200028 4.0 0.0
C 73.1200028 10.9700004 0.0
C 73.1200028 17.9500008 0.0
C 73.1200028 24.9300004 0.0
C 73.1200028 31.8999996 0.0
C 73.1200028 38.8800012 0.0
C 73.1200028 45.8499986 0.0
C 73.1200028 52.8300019 0.0
C 73.1200028 59.8100014 0.0
C 73.1200028 66.7799988 0.0
C 73.1200028 73.7600022 0.0
C 73.1200028 80.7300034 0.0
C 73.1200028 87.7099991 0.0
C 73.1200028 94.6900025 0.0
C 73.1200028 101.6600037 0.0
C 73.1200028 108.6399994 0.0
C 73.1200028 115.6100006 0.0
C 80.0 4.0 0.0
C 80.0 10.9700004 0.0
C 80.0 17.9500008 0.0
C 80.0 24.9300004 0.0
C 80.0 31.8999996 0.0
C 80.0 38.8800012 0.0
C 80.0 45.8499986 0.0
C 80.0 52.8300019 0.0
C 80.0 59.8100014 0.0
C 80.0 66.7799988 0.0
C 80.0 73.7600022 0.0
C 80.0 80.7300034 0.0
C 80.0 87.7099991 0.0
C 80.0 94.6900025 0.0
C 80.0 101.6600037 0.0
C 80.0 108.6399994 0.0
C 80.0 115.6100006 0.0
C 86.8799974 4.0 0.0
C 86.8799974 10.9700004 0.0
C 86.8799974 17.9500008 0.0
C 86.8799974 24.9300004 0.0
C 86.8799974 31.8999996 0.0
C 86.8799974 38.8800012 0.0
C 86.8799974 45.8499986 0.0
C 86.8799974 52.8300019 0.0
C 86.8799974 59.8100014 0.0
C 86.8799974 66.7799988 0.0
C 86.8799974 73.7600022 0.0
C 86.8799974 80.7300034 0.0
C 86.8799974 87.7099991 0.0
C 86.8799974 94.6900025 0.0
C 86.8799974 101.6600037 0.0
C 86.8799974 108.6399994 0.0
C 86.8799974 115.6100006 0.0
C 93.7699967 4.0 0.0
C 93.7699967 10.9700004 0.0
C 93.7699967 17.9500008 0.0
C 93.7699967 24.9300004 0.0
C 93.7699967 31.8999996 0.0
C 93.7699967 38.8800012 0.0
C 93.7699967 45.8499986 0.0
C 93.7699967 52.8300019 0.0
C 93.7699967 59.8100014 0.0
C 93.7699967 66.7799988 0.0
C 93.7699967 73.7600022 0.0
C 93.7699967 80.7300034 0.0
C 93.7699967 87.7099991 0.0
C 93.7699967 94.6900025 0.0
C 93.7699967 101.6600037 0.0
C 93.7699967 108.6399994 0.0
C 93.7699967 115.6100006 0.0
C 100.6500016 4.0 0.0
C 100.6500016 10.9700004 0.0
C 100.6500016 17.9500008 0.0
C 100.6500016 24.9300004 0.0
C 100.6500016 31.8999996 0.0
C 100.6500016 38.8800012 0.0
C 100.6500016 45.8499986 0.0
C 100.6500016 52.8300019 0.0
C 100.6500016 59.8100014 0.0
C 100.6500016 66.7799988 0.0
C 100.6500016 73.7600022 0.0
C 100.6500016 80.7300034 0.0
C 100.6500016 87.7099991 0.0
C 100.6500016 94.6900025 0.0
C 100.6500016 101.6600037 0.0
C 100.6500016 108.6399994 0.0
C 100.6500016 115.6100006 0.0
C 107.5400009 4.0 0.0
C 107.5400009 10.9700004 0.0
C 107.5400009 17.9500008 0.0
C 107.5400009 24.9300004 0.0
C 107.5400009 31.8999996 0.0
C 107.5400009 38.8800012 0.0
C 107.5400009 45.8499986 0.0
C 107.5400009 52.8300019 0.0
C 107.5400009 59.8100014 0.0
C 107.5400009 66.7799988 0.0
C 107.5400009 73.7600022 0.0
C 107.5400009 80.7300034 0.0
C 107.5400009 87.7099991 0.0
C 107.5400009 94.6900025 0.0
C 107.5400009 101.6600037 0.0
C 107.5400009 108.6399994 0.0
C 107.5400009 115.6100006 0.0
C 114.4199982 4.0 0.0
C 114.4199982 10.9700004 0.0
C 114.4199982 17.9500008 0.0
C 114.4199982 24.9300004 0.0
C 114.4199982 31.8999996 0.0
C 114.4199982 38.8800012 0.0
C 114.4199982 45.8499986 0.0
C 114.4199982 52.8300019 0.0
C 114.4199982 59.8100014 0.0
C 114.4199982 66.7799988 0.0
C 114.4199982 73.7600022 0.0
C 114.4199982 80.7300034 0.0
C 114.4199982 87.7099991 0.0
C 114.4199982 94.6900025 0.0
C 114.4199982 101.6600037 0.0
C 114.4199982 108.6399994 0.0
C 114.4199982 115.6100006 0.0
C 121.3000031 4.0 0.0
C 121.3000031 10.9700004 0.0
C 121.3000031 17.9500008 0.0
C 121.3000031 24.9300004 0.0
C 121.3000031 31.8999996 0.0
C 121.3000031 38.8800012 0.0
C 121.3000031 45.8499986 0.0
C 121.3000031 52.8300019 0.0
C 121.3000031 59.8100014 0.0
C 121.3000031 66.7799988 0.0
C 121.3000031 73.7600022 0.0
C 121.3000031 80.7300034 0.0
C 121.3000031 87.7099991 0.0
C 121.3000031 94.6900025 0.0
C 121.3000031 101.6600037 0.0
C 121.3000031 108.6399994 0.0
C 121.3000031 115.6100006 0.0
C 128.1900024 4.0 0.0
C 128.1900024 10.9700004 0.0
C 128.1900024 17.9500008 0.0
C 128.1900024 24.9300004 0.0
C 128.1900024 31.8999996 0.0
C 128.1900024 38.8800012 0.0
C 128.1900024 45.8499986 0.0
C 128.1900024 52.8300019 0.0
C 128.1900024 59.8100014 0.0
C 128.1900024 66.7799988 0.0
C 128.1900024 73.7600022 0.0
C 128.1900024 80.7300034 0.0
C 128.1900024 87.7099991 0.0
C 128.1900024 94.6900025 0.0
C 128.1900024 101.6600037 0.0
C 128.1900024 108.6399994 0.0
C 128.1900024 115.6100006 0.0
C 135.0700073 4.0 0.0
C 135.0700073 10.9700004 0.0
C 135.0700073 17.9500008 0.0
C 135.0700073 24.9300004 0.0
C 135.0700073 31.8999996 0.0
C 135.0700073 38.8800012 0.0
C 135.0700073 45.8499986 0.0
C 135.0700073 52.8300019 0.0
C 135.0700073 59.8100014 0.0
C 135.0700073 66.7799988 0.0
C 135.0700073 73.7600022 0.0
C 135.0700073 80.7300034 0.0
C 135.0700073 87.7099991 0.0
C 135.0700073 94.6900025 0.0
C 135.0700073 101.6600037 0.0
C 135.0700073 108.6399994 0.0
C 135.0700073 115.6100006 0.0
C 141.9600068 17.9500008 0.0
C 141.9600068 24.9300004 0.0
C 141.9600068 31.8999996 0.0
C 141.9600068 38.8800012 0.0
C 141.9600068 45.8499986 0.0
C 141.9600068 52.8300019 0.0
C 141.9600068 59.8100014 0.0
C 141.9600068 66.7799988 0.0
C 141.9600068 73.7600022 0.0
C 141.9600068 80.7300034 0.0
C 141.9600068 87.7099991 0.0
C 141.9600068 94.6900025 0.0
C 141.9600068 101.6600037 0.0
C 141.9600068 108.6399994 0.0
C 141.9600068 115.6100006 0.0
C 148.8399964 24.9300004 0.0
C 148.8399964 31.8999996 0.0
C 148.8399964 38.8800012 0.0
C 148.8399964 45.8499986 0.0
C 148.8399964 52.8300019 0.0
C 148.8399964 59.8100014 0.0
C 148.8399964 66.7799988 0.0
C 148.8399964 73.7600022 0.0
C 148.8399964 80.7300034 0.0
C 148.8399964 87.7099991 0.0
C 148.8399964 94.6900025 0.0
C 148.8399964 101.6600037 0.0
C 148.8399964 108.6399994 0.0
C 148.8399964 115.6100006 0.0
C 155.7200012 38.8800012 0.0
C 155.7200012 45.8499986 0.0
C 155.7200012 52.8300019 0.0
C 155.7200012 59.8100014 0.0
C 155.7200012 66.7799988 0.0
C 155.7200012 73.7600022 0.0
C 155.7200012 80.7300034 0.0
C 155.7200012 87.7099991 0.0
C 155.7200012 94.6900025 0.0
C 155.7200012 101.6600037 0.0
C 155.7200012 108.6399994 0.0
C 155.7200012 115.6100006 0.0
C 162.6100006 52.8300019 0.0
C 162.6100006 59.8100014 0.0
C 162.6100006 66.7799988 0.0
C 162.6100006 73.7600022 0.0
C 162.6100006 80.7300034 0.0
C 162.6100006 87.7099991 0.0
C 162.6100006 94.6900025 0.0
C 162.6100006 101.6600037 0.0
C 162.6100006 108.6399994 0.0
C 162.6100006 115.6100006 0.0
C 169.4900055 59.8100014 0.0
C 169.4900055 66.7799988 0.0
C 169.4900055 73.7600022 0.0
C 169.4900055 80.7300034 0.0
C 169.4900055 87.7099991 0.0
C 169.4900055 94.6900025 0.0
C 169.4900055 101.6600037 0.0
C 169.4900055 108.6399994 0.0
C 169.4900055 115.6100006 0.0
C 176.3800049 73.7600022 0.0
C 176.3800049 80.7300034 0.0
C 176.3800049 87.7099991 0.0
C 176.3800049 94.6900025 0.0
C 176.3800049 101.6600037 0.0
C 176.3800049 108.6399994 0.0
C 176.3800049 115.6100006 0.0
C 183.2599945 87.7099991 0.0
C 183.2599945 94.6900025 0.0
C 183.2599945 101.6600037 0.0
C 183.2599945 108.6399994 0.0
C 183.2599945 115.6100006 0.0
C 190.1399994 94.6900025 0.0
C 190.1399994 101.6600037 0.0
C 190.1399994 108.6399994 0.0
C 190.1399994 115.6100006 0.0
C 197.0299988 108.6399994 0.0
C 197.0299988 115.6100006 0.0
C 12.3599997 6.1500001 0.0
C 12.3599997 13.1300001 0.0
C 12.3599997 20.1000004 0.0
C 19.2399998 6.1500001 0.0
C 19.2399998 13.1300001 0.0
C 19.2399998 20.1000004 0.0
C 19.2399998 27.0799999 0.0
C 26.1299992 6.1500001 0.0
C 26.1299992 13.1300001 0.0
C 26.1299992 20.1000004 0.0
C 26.1299992 27.0799999 0.0
C 26.1299992 34.0499992 0.0
C 26.1299992 41.0299988 0.0
C 33.0099983 6.1500001 0.0
C 33.0099983 13.1300001 0.0
C 33.0099983 20.1000004 0.0
C 33.0099983 27.0799999 0.0
C 33.0099983 34.0499992 0.0
C 33.0099983 41.0299988 0.0
C 33.0099983 48.0099983 0.0
C 33.0099983 54.9799996 0.0
C 39.8899994 6.1500001 0.0
C 39.8899994 13.1300001 0.0
C 39.8899994 20.1000004 0.0
C 39.8899994 27.0799999 0.0
C 39.8899994 34.0499992 0.0
C 39.8899994 41.0299988 0.0
C 39.8899994 48.0099983 0.0
C 39.8899994 54.9799996 0.0
C 39.8899994 61.9599992 0.0
C 46.7799988 6.1500001 0.0
C 46.7799988 13.1300001 0.0
C 46.7799988 20.1000004 0.0
C 46.7799988 27.0799999 0.0
C 46.7799988 34.0499992 0.0
C 46.7799988 41.0299988 0.0
C 46.7799988 48.0099983 0.0
C 46.7799988 54.9799996 0.0
C 46.7799988 61.9599992 0.0
C 46.7799988 68.9300004 0.0
C 46.7799988 75.9100038 0.0
C 53.6599999 6.1500001 0.0
C 53.6599999 13.1300001 0.0
C 53.6599999 20.1000004 0.0
C 53.6599999 27.0799999 0.0
C 53.6599999 34.0499992 0.0
C 53.6599999 41.0299988 0.0
C 53.6599999 48.0099983 0.0
C 53.6599999 54.9799996 0.0
C 53.6599999 61.9599992 0.0
C 53.6599999 68.9300004 0.0
C 53.6599999 75.9100038 0.0
C 53.6599999 82.8899994 0.0
C 53.6599999 89.8600006 0.0
C 60.5499993 6.1500001 0.0
C 60.5499993 13.1300001 0.0
C 60.5499993 20.1000004 0.0
C 60.5499993 27.0799999 0.0
C 60.5499993 34.0499992 0.0
C 60.5499993 41.0299988 0.0
C 60.5499993 48.0099983 0.0
C 60.5499993 54.9799996 0.0
C 60.5499993 61.9599992 0.0
C 60.5499993 68.9300004 0.0
C 60.5499993 75.9100038 0.0
C 60.5499993 82.8899994 0.0
C 60.5499993 89.8600006 0.0
C 60.5499993 96.8399964 0.0
C 67.4300003 6.1500001 0.0
C 67.4300003 13.1300001 0.0
C 67.4300003 20.1000004 0.0
C 67.4300003 27.0799999 0.0
C 67.4300003 34.0499992 0.0
C 67.4300003 41.0299988 0.0
C 67.4300003 48.0099983 0.0
C 67.4300003 54.9799996 0.0
C 67.4300003 61.9599992 0.0
C 67.4300003 68.9300004 0.0
C 67.4300003 75.9100038 0.0
C 67.4300003 82.8899994 0.0
C 67.4300003 89.8600006 0.0
C 67.4300003 96.8399964 0.0
C 67.4300003 103.8099976 0.0
C 67.4300003 110.7900009 0.0
C 74.3099976 6.1500001 0.0
C 74.3099976 13.1300001 0.0
C 74.3099976 20.1000004 0.0
C 74.3099976 27.0799999 0.0
C 74.3099976 34.0499992 0.0
C 74.3099976 41.0299988 0.0
C 74.3099976 48.0099983 0.0
C 74.3099976 54.9799996 0.0
C 74.3099976 61.9599992 0.0
C 74.3099976 68.9300004 0.0
C 74.3099976 75.9100038 0.0
C 74.3099976 82.8899994 0.0
C 74.3099976 89.8600006 0.0
C 74.3099976 96.8399964 0.0
C 74.3099976 103.8099976 0.0
C 74.3099976 110.7900009 0.0
C 81.199997 6.1500001 0.0
C 81.199997 13.1300001 0.0
C 81.199997 20.1000004 0.0
C 81.199997 27.0799999 0.0
C 81.199997 34.0499992 0.0
C 81.199997 41.0299988 0.0
C 81.199997 48.0099983 0.0
C 81.199997 54.9799996 0.0
C 81.199997 61.9599992 0.0
C 81.199997 68.9300004 0.0
C 81.199997 75.9100038 0.0
C 81.199997 82.8899994 0.0
C 81.199997 89.8600006 0.0
C 81.199997 96.8399964 0.0
C 81.199997 103.8099976 0.0
C 81.199997 110.7900009 0.0
C 88.0800018 6.1500001 0.0
C 88.0800018 13.1300001 0.0
C 88.0800018 20.1000004 0.0
C 88.0800018 27.0799999 0.0
C 88.0800018 34.0499992 0.0
C 88.0800018 41.0299988 0.0
C 88.0800018 48.0099983 0.0
C 88.0800018 54.9799996 0.0
C 88.0800018 61.9599992 0.0
C 88.0800018 68.9300004 0.0
C 88.0800018 75.9100038 0.0
C 88.0800018 82.8899994 0.0
C 88.0800018 89.8600006 0.0
C 88.0800018 96.8399964 0.0
C 88.0800018 103.8099976 0.0
C 88.0800018 110.7900009 0.0
C 94.9700012 6.1500001 0.0
C 94.9700012 13.1300001 0.0
C 94.9700012 20.1000004 0.0
C 94.9700012 27.0799999 0.0
C 94.9700012 34.0499992 0.0
C 94.9700012 41.0299988 0.0
C 94.9700012 48.0099983 0.0
C 94.9700012 54.9799996 0.0
C 94.9700012 61.9599992 0.0
C 94.9700012 68.9300004 0.0
C 94.9700012 75.9100038 0.0
C 94.9700012 82.8899994 0.0
C 94.9700012 89.8600006 0.0
C 94.9700012 96.8399964 0.0
C 94.9700012 103.8099976 0.0
C 94.9700012 110.7900009 0.0
C 101.8499986 6.1500001 0.0
C 101.8499986 13.1300001 0.0
C 101.8499986 20.1000004 0.0
C 101.8499986 27.0799999 0.0
C 101.8499986 34.0499992 0.0
C 101.8499986 41.0299988 0.0
C 101.8499986 48.0099983 0.0
C 101.8499986 54.9799996 0.0
C 101.8499986 61.9599992 0.0
C 101.8499986 68.9300004 0.0
C 101.8499986 75.9100038 0.0
C 101.8499986 82.8899994 0.0
C 101.8499986 89.8600006 0.0
C 101.8499986 96.8399964 0.0
C 101.8499986 103.8099976 0.0
C 101.8499986 110.7900009 0.0
C 108.7300034 6.1500001 0.0
C 108.7300034 13.1300001 0.0
C 108.7300034 20.1000004 0.0
C 108.7300034 27.0799999 0.0
C 108.7300034 34.0499992 0.0
C 108.7300034 41.0299988 0.0
C 108.7300034 48.0099983 0.0
C 108.7300034 54.9799996 0.0
C 108.7300034 61.9599992 0.0
C 108.7300034 68.9300004 0.0
C 108.7300034 75.9100038 0.0
C 108.7300034 82.8899994 0.0
C 108.7300034 89.8600006 0.0
C 108.7300034 96.8399964 0.0
C 108.7300034 103.8099976 0.0
C 108.7300034 110.7900009 0.0
C 115.6200028 6.1500001 0.0
C 115.6200028 13.1300001 0.0
C 115.6200028 20.1000004 0.0
C 115.6200028 27.0799999 0.0
C 115.6200028 34.0499992 0.0
C 115.6200028 41.0299988 0.0
C 115.6200028 48.0099983 0.0
C 115.6200028 54.9799996 0.0
C 115.6200028 61.9599992 0.0
C 115.6200028 68.9300004 0.0
C 115.6200028 75.9100038 0.0
C 115.6200028 82.8899994 0.0
C 115.6200028 89.8600006 0.0
C 115.6200028 96.8399964 0.0
C 115.6200028 103.8099976 0.0
C 115.6200028 110.7900009 0.0
C 122.5 6.1500001 0.0
C 122.5 13.1300001 0.0
C 122.5 20.1000004 0.0
C 122.5 27.0799999 0.0
C 122.5 34.0499992 0.0
C 122.5 41.0299988 0.0
C 122.5 48.0099983 0.0
C 122.5 54.9799996 0.0
C 122.5 61.9599992 0.0
C 122.5 68.9300004 0.0
C 122.5 75.9100038 0.0
C 122.5 82.8899994 0.0
C 122.5 89.8600006 0.0
C 122.5 96.8399964 0.0
C 122.5 103.8099976 0.0
C 122.5 110.7900009 0.0
C 129.3899994 6.1500001 0.0
C 129.3899994 13.1300001 0.0
C 129.3899994 20.1000004 0.0
C 129.3899994 27.0799999 0.0
C 129.3899994 34.0499992 0.0
C 129.3899994 41.0299988 0.0
C 129.3899994 48.0099983 0.0
C 129.3899994 54.9799996 0.0
C 129.3899994 61.9599992 0.0
C 129.3899994 68.9300004 0.0
C 129.3899994 75.9100038 0.0
C 129.3899994 82.8899994 0.0
C 129.3899994 89.8600006 0.0
C 129.3899994 96.8399964 0.0
C 129.3899994 103.8099976 0.0
C 129.3899994 110.7900009 0.0
C 136.2700043 6.1500001 0.0
C 136.2700043 13.1300001 0.0
C 136.2700043 20.1000004 0.0
C 136.2700043 27.0799999 0.0
C 136.2700043 34.0499992 0.0
C 136.2700043 41.0299988 0.0
C 136.2700043 48.0099983 0.0
C 136.2700043 54.9799996 0.0
C 136.2700043 61.9599992 0.0
C 136.2700043 68.9300004 0.0
C 136.2700043 75.9100038 0.0
C 136.2700043 82.8899994 0.0
C 136.2700043 89.8600006 0.0
C 136.2700043 96.8399964 0.0
C 136.2700043 103.8099976 0.0
C 136.2700043 110.7900009 0.0
C 143.1499939 13.1300001 0.0
C 143.1499939 20.1000004 0.0
C 143.1499939 27.0799999 0.0
C 143.1499939 34.0499992 0.0
C 143.1499939 41.0299988 0.0
C 143.1499939 48.0099983 0.0
C 143.1499939 54.9799996 0.0
C 143.1499939 61.9599992 0.0
C 143.1499939 68.9300004 0.0
C 143.1499939 75.9100038 0.0
C 143.1499939 82.8899994 0.0
C 143.1499939 89.8600006 0.0
C 143.1499939 96.8399964 0.0
C 143.1499939 103.8099976 0.0
C 143.1499939 110.7900009 0.0
C 150.0399933 27.0799999 0.0
C 150.0399933 34.0499992 0.0
C 150.0399933 41.0299988 0.0
C 150.0399933 48.0099983 0.0
C 150.0399933 54.9799996 0.0
C 150.0399933 61.9599992 0.0
C 150.0399933 68.9300004 0.0
C 150.0399933 75.9100038 0.0
C 150.0399933 82.8899994 0.0
C 150.0399933 89.8600006 0.0
C 150.0399933 96.8399964 0.0
C 150.0399933 103.8099976 0.0
C 150.0399933 110.7900009 0.0
C 156.9199982 41.0299988 0.0
C 156.9199982 48.0099983 0.0
C 156.9199982 54.9799996 0.0
C 156.9199982 61.9599992 0.0
C 156.9199982 68.9300004 0.0
C 156.9199982 75.9100038 0.0
C 156.9199982 82.8899994 0.0
C 156.9199982 89.8600006 0.0
C 156.9199982 96.8399964 0.0
C 156.9199982 103.8099976 0.0
C 156.9199982 110.7900009 0.0
C 163.8099976 54.9799996 0.0
C 163.8099976 61.9599992 0.0
C 163.8099976 68.9300004 0.0
C 163.8099976 75.9100038 0.0
C 163.8099976 82.8899994 0.0
C 163.8099976 89.8600006 0.0
C 163.8099976 96.8399964 0.0
C 163.8099976 103.8099976 0.0
C 163.8099976 110.7900009 0.0
C 170.6900025 61.9599992 0.0
C 170.6900025 68.9300004 0.0
C 170.6900025 75.9100038 0.0
C 170.6900025 82.8899994 0.0
C 170.6900025 89.8600006 0.0
C 170.6900025 96.8399964 0.0
C 170.6900025 103.8099976 0.0
C 170.6900025 110.7900009 0.0
C 177.5700073 75.9100038 0.0
C 177.5700073 82.8899994 0.0
C 177.5700073 89.8600006 0.0
C 177.5700073 96.8399964 0.0
C 177.5700073 103.8099976 0.0
C 177.5700073 110.7900009 0.0
C 184.4600067 89.8600006 0.0
C 184.4600067 96.8399964 0.0
C 184.4600067 103.8099976 0.0
C 184.4600067 110.7900009 0.0
C 191.3399964 96.8399964 0.0
C 191.3399964 103.8099976 0.0
C 191.3399964 110.7900009 0.0
C 198.2299957 110.7900009 0.0
C 13.4099999 6.7800002 0.0
C 13.4099999 13.7600003 0.0
C 13.4099999 20.7299996 0.0
C 20.2900009 6.7800002 0.0
C 20.2900009 13.7600003 0.0
C 20.2900009 20.7299996 0.0
C 20.2900009 27.7099991 0.0
C 27.1700001 6.7800002 0.0
C 27.1700001 13.7600003 0.0
C 27.1700001 20.7299996 0.0
C 27.1700001 27.7099991 0.0
C 27.1700001 34.6899987 0.0
C 27.1700001 41.6599999 0.0
C 34.0600014 6.7800002 0.0
C 34.0600014 13.7600003 0.0
C 34.0600014 20.7299996 0.0
C 34.0600014 27.7099991 0.0
C 34.0600014 34.6899987 0.0
C 34.0600014 41.6599999 0.0
C 34.0600014 48.6399994 0.0
C 34.0600014 55.6100006 0.0
C 40.9399986 6.7800002 0.0
C 40.9399986 13.7600003 0.0
C 40.9399986 20.7299996 0.0
C 40.9399986 27.7099991 0.0
C 40.9399986 34.6899987 0.0
C 40.9399986 41.6599999 0.0
C 40.9399986 48.6399994 0.0
C 40.9399986 55.6100006 0.0
C 40.9399986 62.5900002 0.0
C 40.9399986 69.5699997 0.0
C 47.8300019 6.7800002 0.0
C 47.8300019 13.7600003 0.0
C 47.8300019 20.7299996 0.0
C 47.8300019 27.7099991 0.0
C 47.8300019 34.6899987 0.0
C 47.8300019 41.6599999 0.0
C 47.8300019 48.6399994 0.0
C 47.8300019 55.6100006 0.0
C 47.8300019 62.5900002 0.0
C 47.8300019 69.5699997 0.0
C 47.8300019 76.5400009 0.0
C 54.7099991 6.7800002 0.0
C 54.7099991 13.7600003 0.0
C 54.7099991 20.7299996 0.0
C 54.7099991 27.7099991 0.0
C 54.7099991 34.6899987 0.0
C 54.7099991 41.6599999 0.0
C 54.7099991 48.6399994 0.0
C 54.7099991 55.6100006 0.0
C 54.7099991 62.5900002 0.0
C 54.7099991 69.5699997 0.0
C 54.7099991 76.5400009 0.0
C 54.7099991 83.5199967 0.0
C 54.7099991 90.4899979 0.0
C 61.5900002 6.7800002 0.0
C 61.5900002 13.7600003 0.0
C 61.5900002 20.7299996 0.0
C 61.5900002 27.7099991 0.0
C 61.5900002 34.6899987 0.0
C 61.5900002 41.6599999 0.0
C 61.5900002 48.6399994 0.0
C 61.5900002 55.6100006 0.0
C 61.5900002 62.5900002 0.0
C 61.5900002 69.5699997 0.0
C 61.5900002 76.5400009 0.0
C 61.5900002 83.5199967 0.0
C 61.5900002 90.4899979 0.0
C 61.5900002 97.4700012 0.0
C 61.5900002 104.449997 0.0
C 68.4800034 6.7800002 0.0
C 68.4800034 13.7600003 0.0
C 68.4800034 20.7299996 0.0
C 68.4800034 27.7099991 0.0
C 68.4800034 34.6899987 0.0
C 68.4800034 41.6599999 0.0
C 68.4800034 48.6399994 0.0
C 68.4800034 55.6100006 0.0
C 68.4800034 62.5900002 0.0
C 68.4800034 69.5699997 0.0
C 68.4800034 76.5400009 0.0
C 68.4800034 83.5199967 0.0
C 68.4800034 90.4899979 0.0
C 68.4800034 97.4700012 0.0
C 68.4800034 104.449997 0.0
C 68.4800034 111.4199982 0.0
C 75.3600006 6.7800002 0.0
C 75.3600006 13.7600003 0.0
C 75.3600006 20.7299996 0.0
C 75.3600006 27.7099991 0.0
C 75.3600006 34.6899987 0.0
C 75.3600006 41.6599999 0.0
C 75.3600006 48.6399994 0.0
C 75.3600006 55.6100006 0.0
C 75.3600006 62.5900002 0.0
C 75.3600006 69.5699997 0.0
C 75.3600006 76.5400009 0.0
C 75.3600006 83.5199967 0.0
C 75.3600006 90.4899979 0.0
C 75.3600006 97.4700012 0.0
C 75.3600006 104.449997 0.0
C 75.3600006 111.4199982 0.0
C 82.25 6.7800002 0.0
C 82.25 13.7600003 0.0
C 82.25 20.7299996 0.0
C 82.25 27.7099991 0.0
C 82.25 34.6899987 0.0
C 82.25 41.6599999 0.0
C 82.25 48.6399994 0.0
C 82.25 55.6100006 0.0
C 82.25 62.5900002 0.0
C 82.25 69.5699997 0.0
C 82.25 76.5400009 0.0
C 82.25 83.5199967 0.0
C 82.25 90.4899979 0.0
C 82.25 97.4700012 0.0
C 82.25 104.449997 0.0
C 82.25 111.4199982 0.0
C 89.1299973 6.7800002 0.0
C 89.1299973 13.7600003 0.0
C 89.1299973 20.7299996 0.0
C 89.1299973 27.7099991 0.0
C 89.1299973 34.6899987 0.0
C 89.1299973 41.6599999 0.0
C 89.1299973 48.6399994 0.0
C 89.1299973 55.6100006 0.0
C 89.1299973 62.5900002 0.0
C 89.1299973 69.5699997 0.0
C 89.1299973 76.5400009 0.0
C 89.1299973 83.5199967 0.0
C 89.1299973 90.4899979 0.0
C 89.1299973 97.4700012 0.0
C 89.1299973 104.449997 0.0
C 89.1299973 111.4199982 0.0
C 96.0100021 6.7800002 0.0
C 96.0100021 13.7600003 0.0
C 96.0100021 20.7299996 0.0
C 96.0100021 27.7099991 0.0
C 96.0100021 34.6899987 0.0
C 96.0100021 41.6599999 0.0
C 96.0100021 48.6399994 0.0
C 96.0100021 55.6100006 0.0
C 96.0100021 62.5900002 0.0
C 96.0100021 69.5699997 0.0
C 96.0100021 76.5400009 0.0
C 96.0100021 83.5199967 0.0
C 96.0100021 90.4899979 0.0
C 96.0100021 97.4700012 0.0
C 96.0100021 104.449997 0.0
C 96.0100021 111.4199982 0.0
C 102.9000016 6.7800002 0.0
C 102.9000016 13.7600003 0.0
C 102.9000016 20.7299996 0.0
C 102.9000016 27.7099991 0.0
C 102.9000016 34.6899987 0.0
C 102.9000016 41.6599999 0.0
C 102.9000016 48.6399994 0.0
C 102.9000016 55.6100006 0.0
C 102.9000016 62.5900002 0.0
C 102.9000016 69.5699997 0.0
C 102.9000016 76.5400009 0.0
C 102.9000016 83.5199967 0.0
C 102.9000016 90.4899979 0.0
C 102.9000016 97.4700012 0.0
C 102.9000016 104.449997 0.0
C 102.9000016 111.4199982 0.0
C 109.7799988 6.7800002 0.0
C 109.7799988 13.7600003 0.0
C 109.7799988 20.7299996 0.0
C 109.7799988 27.7099991 0.0
C 109.7799988 34.6899987 0.0
C 109.7799988 41.6599999 0.0
C 109.7799988 48.6399994 0.0
C 109.7799988 55.6100006 0.0
C 109.7799988 62.5900002 0.0
C 109.7799988 69.5699997 0.0
C 109.7799988 76.5400009 0.0
C 109.7799988 83.5199967 0.0
C 109.7799988 90.4899979 0.0
C 109.7799988 97.4700012 0.0
C 109.7799988 104.449997 0.0
C 109.7799988 111.4199982 0.0
C 116.6699982 6.7800002 0.0
C 116.6699982 13.7600003 0.0
C 116.6699982 20.7299996 0.0
C 116.6699982 27.7099991 0.0
C 116.6699982 34.6899987 0.0
C 116.6699982 41.6599999 0.0
C 116.6699982 48.6399994 0.0
C 116.6699982 55.6100006 0.0
C 116.6699982 62.5900002 0.0
C 116.6699982 69.5699997 0.0
C 116.6699982 76.5400009 0.0
C 116.6699982 83.5199967 0.0
C 116.6699982 90.4899979 0.0
C 116.6699982 97.4700012 0.0
C 116.6699982 104.449997 0.0
C 116.6699982 111.4199982 0.0
C 123.5500031 6.7800002 0.0
C 123.5500031 13.7600003 0.0
C 123.5500031 20.7299996 0.0
C 123.5500031 27.7099991 0.0
C 123.5500031 34.6899987 0.0
C 123.5500031 41.6599999 0.0
C 123.5500031 48.6399994 0.0
C 123.5500031 55.6100006 0.0
C 123.5500031 62.5900002 0.0
C 123.5500031 69.5699997 0.0
C 123.5500031 76.5400009 0.0
C 123.5500031 83.5199967 0.0
C 123.5500031 90.4899979 0.0
C 123.5500031 97.4700012 0.0
C 123.5500031 104.449997 0.0
C 123.5500031 111.4199982 0.0
C 130.4299927 6.7800002 0.0
C 130.4299927 13.7600003 0.0
C 130.4299927 20.7299996 0.0
C 130.4299927 27.7099991 0.0
C 130.4299927 34.6899987 0.0
C 130.4299927 41.6599999 0.0
C 130.4299927 48.6399994 0.0
C 130.4299927 55.6100006 0.0
C 130.4299927 62.5900002 0.0
C 130.4299927 69.5699997 0.0
C 130.4299927 76.5400009 0.0
C 130.4299927 83.5199967 0.0
C 130.4299927 90.4899979 0.0
C 130.4299927 97.4700012 0.0
C 130.4299927 104.449997 0.0
C 130.4299927 111.4199982 0.0
C 137.3200073 6.7800002 0.0
C 137.3200073 13.7600003 0.0
C 137.3200073 20.7299996 0.0
C 137.3200073 27.7099991 0.0
C 137.3200073 34.6899987 0.0
C 137.3200073 41.6599999 0.0
C 137.3200073 48.6399994 0.0
C 137.3200073 55.6100006 0.0
C 137.3200073 62.5900002 0.0
C 137.3200073 69.5699997 0.0
C 137.3200073 76.5400009 0.0
C 137.3200073 83.5199967 0.0
C 137.3200073 90.4899979 0.0
C 137.3200073 97.4700012 0.0
C 137.3200073 104.449997 0.0
C 137.3200073 111.4199982 0.0
C 144.199997 20.7299996 0.0
C 144.199997 27.7099991 0.0
C 144.199997 34.6899987 0.0
C 144.199997 41.6599999 0.0
C 144.199997 48.6399994 0.0
C 144.199997 55.6100006 0.0
C 144.199997 62.5900002 0.0
C 144.199997 69.5699997 0.0
C 144.199997 76.5400009 0.0
C 144.199997 83.5199967 0.0
C 144.199997 90.4899979 0.0
C 144.199997 97.4700012 0.0
C 144.199997 104.449997 0.0
C 144.199997 111.4199982 0.0
C 151.0899963 27.7099991 0.0
C 151.0899963 34.6899987 0.0
C 151.0899963 41.6599999 0.0
C 151.0899963 48.6399994 0.0
C 151.0899963 55.6100006 0.0
C 151.0899963 62.5900002 0.0
C 151.0899963 69.5699997 0.0
C 151.0899963 76.5400009 0.0
C 151.0899963 83.5199967 0.0
C 151.0899963 90.4899979 0.0
C 151.0899963 97.4700012 0.0
C 151.0899963 104.449997 0.0
C 151.0899963 111.4199982 0.0
C 157.9700012 41.6599999 0.0
C 157.9700012 48.6399994 0.0
C 157.9700012 55.6100006 0.0
C 157.9700012 62.5900002 0.0
C 157.9700012 69.5699997 0.0
C 157.9700012 76.5400009 0.0
C 157.9700012 83.5199967 0.0
C 157.9700012 90.4899979 0.0
C 157.9700012 97.4700012 0.0
C 157.9700012 104.449997 0.0
C 157.9700012 111.4199982 0.0
C 164.8500062 55.6100006 0.0
C 164.8500062 62.5900002 0.0
C 164.8500062 69.5699997 0.0
C 164.8500062 76.5400009 0.0
C 164.8500062 83.5199967 0.0
C 164.8500062 90.4899979 0.0
C 164.8500062 97.4700012 0.0
C 164.8500062 104.449997 0.0
C 164.8500062 111.4199982 0.0
C 171.7400055 69.5699997 0.0
C 171.7400055 76.5400009 0.0
C 171.7400055 83.5199967 0.0
C 171.7400055 90.4899979 0.0
C 171.7400055 97.4700012 0.0
C 171.7400055 104.449997 0.0
C 171.7400055 111.4199982 0.0
C 178.6199951 76.5400009 0.0
C 178.6199951 83.5199967 0.0
C 178.6199951 90.4899979 0.0
C 178.6199951 97.4700012 0.0
C 178.6199951 104.449997 0.0
C 178.6199951 111.4199982 0.0
C 185.5099945 90.4899979 0.0
C 185.5099945 97.4700012 0.0
C 185.5099945 104.449997 0.0
C 185.5099945 111.4199982 0.0
C 192.3899994 104.449997 0.0
C 192.3899994 111.4199982 0.0
C 199.2700043 111.4199982 0.0
C 12.3599997 3.3 0.0
C 12.3599997 10.2700005 0.0
C 12.3599997 17.25 0.0
C 19.2399998 3.3 0.0
C 19.2399998 10.2700005 0.0
C 19.2399998 17.25 0.0
C 19.2399998 24.2199993 0.0
C 19.2399998 31.2000008 0.0
C 26.1200008 3.3 0.0
C 26.1200008 10.2700005 0.0
C 26.1200008 17.25 0.0
C 26.1200008 24.2199993 0.0
C 26.1200008 31.2000008 0.0
C 26.1200008 38.1800003 0.0
C 33.0099983 3.3 0.0
C 33.0099983 10.2700005 0.0
C 33.0099983 17.25 0.0
C 33.0099983 24.2199993 0.0
C 33.0099983 31.2000008 0.0
C 33.0099983 38.1800003 0.0
C 33.0099983 45.1500015 0.0
C 33.0099983 52.1300011 0.0
C 39.8899994 3.3 0.0
C 39.8899994 10.2700005 0.0
C 39.8899994 17.25 0.0
C 39.8899994 24.2199993 0.0
C 39.8899994 31.2000008 0.0
C 39.8899994 38.1800003 0.0
C 39.8899994 45.1500015 0.0
C 39.8899994 52.1300011 0.0
C 39.8899994 59.0999985 0.0
C 39.8899994 66.0800018 0.0
C 46.7799988 3.3 0.0
C 46.7799988 10.2700005 0.0
C 46.7799988 17.25 0.0
C 46.7799988 24.2199993 0.0
C 46.7799988 31.2000008 0.0
C 46.7799988 38.1800003 0.0
C 46.7799988 45.1500015 0.0
C 46.7799988 52.1300011 0.0
C 46.7799988 59.0999985 0.0
C 46.7799988 66.0800018 0.0
C 46.7799988 73.0599976 0.0
C 53.6599999 3.3 0.0
C 53.6599999 10.2700005 0.0
C 53.6599999 17.25 0.0
C 53.6599999 24.2199993 0.0
C 53.6599999 31.2000008 0.0
C 53.6599999 38.1800003 0.0
C 53.6599999 45.1500015 0.0
C 53.6599999 52.1300011 0.0
C 53.6599999 59.0999985 0.0
C 53.6599999 66.0800018 0.0
C 53.6599999 73.0599976 0.0
C 53.6599999 80.0299988 0.0
C 53.6599999 87.0100021 0.0
C 60.5400009 3.3 0.0
C 60.5400009 10.2700005 0.0
C 60.5400009 17.25 0.0
C 60.5400009 24.2199993 0.0
C 60.5400009 31.2000008 0.0
C 60.5400009 38.1800003 0.0
C 60.5400009 45.1500015 0.0
C 60.5400009 52.1300011 0.0
C 60.5400009 59.0999985 0.0
C 60.5400009 66.0800018 0.0
C 60.5400009 73.0599976 0.0
C 60.5400009 80.0299988 0.0
C 60.5400009 87.0100021 0.0
C 60.5400009 93.9800034 0.0
C 60.5400009 100.9599992 0.0
C 67.4300003 3.3 0.0
C 67.4300003 10.2700005 0.0
C 67.4300003 17.25 0.0
C 67.4300003 24.2199993 0.0
C 67.4300003 31.2000008 0.0
C 67.4300003 38.1800003 0.0
C 67.4300003 45.1500015 0.0
C 67.4300003 52.1300011 0.0
C 67.4300003 59.0999985 0.0
C 67.4300003 66.0800018 0.0
C 67.4300003 73.0599976 0.0
C 67.4300003 80.0299988 0.0
C 67.4300003 87.0100021 0.0
C 67.4300003 93.9800034 0.0
C 67.4300003 100.9599992 0.0
C 67.4300003 107.9400024 0.0
C 67.4300003 114.9100038 0.0
C 74.3099976 3.3 0.0
C 74.3099976 10.2700005 0.0
C 74.3099976 17.25 0.0
C 74.3099976 24.2199993 0.0
C 74.3099976 31.2000008 0.0
C 74.3099976 38.1800003 0.0
C 74.3099976 45.1500015 0.0
C 74.3099976 52.1300011 0.0
C 74.3099976 59.0999985 0.0
C 74.3099976 66.0800018 0.0
C 74.3099976 73.0599976 0.0
C 74.3099976 80.0299988 0.0
C 74.3099976 87.0100021 0.0
C 74.3099976 93.9800034 0.0
C 74.3099976 100.9599992 0.0
C 74.3099976 107.9400024 0.0
C 74.3099976 114.9100038 0.0
C 81.199997 3.3 0.0
C 81.199997 10.2700005 0.0
C 81.199997 17.25 0.0
C 81.199997 24.2199993 0.0
C 81.199997 31.2000008 0.0
C 81.199997 38.1800003 0.0
C 81.199997 45.1500015 0.0
C 81.199997 52.1300011 0.0
C 81.199997 59.0999985 0.0
C 81.199997 66.0800018 0.0
C 81.199997 73.0599976 0.0
C 81.199997 80.0299988 0.0
C 81.199997 87.0100021 0.0
C 81.199997 93.9800034 0.0
C 81.199997 100.9599992 0.0
C 81.199997 107.9400024 0.0
C 81.199997 114.9100038 0.0
C 88.0800018 3.3 0.0
C 88.0800018 10.2700005 0.0
C 88.0800018 17.25 0.0
C 88.0800018 24.2199993 0.0
C 88.0800018 31.2000008 0.0
C 88.0800018 38.1800003 0.0
C 88.0800018 45.1500015 0.0
C 88.0800018 52.1300011 0.0
C 88.0800018 59.0999985 0.0
C 88.0800018 66.0800018 0.0
C 88.0800018 73.0599976 0.0
C 88.0800018 80.0299988 0.0
C 88.0800018 87.0100021 0.0
C 88.0800018 93.9800034 0.0
C 88.0800018 100.9599992 0.0
C 88.0800018 107.9400024 0.0
C 88.0800018 114.9100038 0.0
C 94.9599992 3.3 0.0
C 94.9599992 10.2700005 0.0
C 94.9599992 17.25 0.0
C 94.9599992 24.2199993 0.0
C 94.9599992 31.2000008 0.0
C 94.9599992 38.1800003 0.0
C 94.9599992 45.1500015 0.0
C 94.9599992 52.1300011 0.0
C 94.9599992 59.0999985 0.0
C 94.9599992 66.0800018 0.0
C 94.9599992 73.0599976 0.0
C 94.9599992 80.0299988 0.0
C 94.9599992 87.0100021 0.0
C 94.9599992 93.9800034 0.0
C 94.9599992 100.9599992 0.0
C 94.9599992 107.9400024 0.0
C 94.9599992 114.9100038 0.0
C 101.8499986 3.3 0.0
C 101.8499986 10.2700005 0.0
C 101.8499986 17.25 0.0
C 101.8499986 24.2199993 0.0
C 101.8499986 31.2000008 0.0
C 101.8499986 38.1800003 0.0
C 101.8499986 45.1500015 0.0
C 101.8499986 52.1300011 0.0
C 101.8499986 59.0999985 0.0
C 101.8499986 66.0800018 0.0
C 101.8499986 73.0599976 0.0
C 101.8499986 80.0299988 0.0
C 101.8499986 87.0100021 0.0
C 101.8499986 93.9800034 0.0
C 101.8499986 100.9599992 0.0
C 101.8499986 107.9400024 0.0
C 101.8499986 114.9100038 0.0
C 108.7300034 3.3 0.0
C 108.7300034 10.2700005 0.0
C 108.7300034 17.25 0.0
C 108.7300034 24.2199993 0.0
C 108.7300034 31.2000008 0.0
C 108.7300034 38.1800003 0.0
C 108.7300034 45.1500015 0.0
C 108.7300034 52.1300011 0.0
C 108.7300034 59.0999985 0.0
C 108.7300034 66.0800018 0.0
C 108.7300034 73.0599976 0.0
C 108.7300034 80.0299988 0.0
C 108.7300034 87.0100021 0.0
C 108.7300034 93.9800034 0.0
C 108.7300034 100.9599992 0.0
C 108.7300034 107.9400024 0.0
C 108.7300034 114.9100038 0.0
C 115.6200028 3.3 0.0
C 115.6200028 10.2700005 0.0
C 115.6200028 17.25 0.0
C 115.6200028 24.2199993 0.0
C 115.6200028 31.2000008 0.0
C 115.6200028 38.1800003 0.0
C 115.6200028 45.1500015 0.0
C 115.6200028 52.1300011 0.0
C 115.6200028 59.0999985 0.0
C 115.6200028 66.0800018 0.0
C 115.6200028 73.0599976 0.0
C 115.6200028 80.0299988 0.0
C 115.6200028 87.0100021 0.0
C 115.6200028 93.9800034 0.0
C 115.6200028 100.9599992 0.0
C 115.6200028 107.9400024 0.0
C 115.6200028 114.9100038 0.0
C 122.5 3.3 0.0
C 122.5 10.2700005 0.0
C 122.5 17.25 0.0
C 122.5 24.2199993 0.0
C 122.5 31.2000008 0.0
C 122.5 38.1800003 0.0
C 122.5 45.1500015 0.0
C 122.5 52.1300011 0.0
C 122.5 59.0999985 0.0
C 122.5 66.0800018 0.0
C 122.5 73.0599976 0.0
C 122.5 80.0299988 0.0
C 122.5 87.0100021 0.0
C 122.5 93.9800034 0.0
C 122.5 100.9599992 0.0
C 122.5 107.9400024 0.0
C 122.5 114.9100038 0.0
C 129.3800049 3.3 0.0
C 129.3800049 10.2700005 0.0
C 129.3800049 17.25 0.0
C 129.3800049 24.2199993 0.0
C 129.3800049 31.2000008 0.0
C 129.3800049 38.1800003 0.0
C 129.3800049 45.1500015 0.0
C 129.3800049 52.1300011 0.0
C 129.3800049 59.0999985 0.0
C 129.3800049 66.0800018 0.0
C 129.3800049 73.0599976 0.0
C 129.3800049 80.0299988 0.0
C 129.3800049 87.0100021 0.0
C 129.3800049 93.9800034 0.0
C 129.3800049 100.9599992 0.0
C 129.3800049 107.9400024 0.0
C 129.3800049 114.9100038 0.0
C 136.2700043 3.3 0.0
C 136.2700043 10.2700005 0.0
C 136.2700043 17.25 0.0
C 136.2700043 24.2199993 0.0
C 136.2700043 31.2000008 0.0
C 136.2700043 38.1800003 0.0
C 136.2700043 45.1500015 0.0
C 136.2700043 52.1300011 0.0
C 136.2700043 59.0999985 0.0
C 136.2700043 66.0800018 0.0
C 136.2700043 73.0599976 0.0
C 136.2700043 80.0299988 0.0
C 136.2700043 87.0100021 0.0
C 136.2700043 93.9800034 0.0
C 136.2700043 100.9599992 0.0
C 136.2700043 107.9400024 0.0
C 136.2700043 114.9100038 0.0
C 143.1499939 17.25 0.0
C 143.1499939 24.2199993 0.0
C 143.1499939 31.2000008 0.0
C 143.1499939 38.1800003 0.0
C 143.1499939 45.1500015 0.0
C 143.1499939 52.1300011 0.0
C 143.1499939 59.0999985 0.0
C 143.1499939 66.0800018 0.0
C 143.1499939 73.0599976 0.0
C 143.1499939 80.0299988 0.0
C 143.1499939 87.0100021 0.0
C 143.1499939 93.9800034 0.0
C 143.1499939 100.9599992 0.0
C 143.1499939 107.9400024 0.0
C 143.1499939 114.9100038 0.0
C 150.0399933 31.2000008 0.0
C 150.0399933 38.1800003 0.0
C 150.0399933 45.1500015 0.0
C 150.0399933 52.1300011 0.0
C 150.0399933 59.0999985 0.0
C 150.0399933 66.0800018 0.0
C 150.0399933 73.0599976 0.0
C 150.0399933 80.0299988 0.0
C 150.0399933 87.0100021 0.0
C 150.0399933 93.9800034 0.0
C 150.0399933 100.9599992 0.0
C 150.0399933 107.9400024 0.0
C 150.0399933 114.9100038 0.0
C 156.9199982 38.1800003 0.0
C 156.9199982 45.1500015 0.0
C 156.9199982 52.1300011 0.0
C 156.9199982 59.0999985 0.0
C 156.9199982 66.0800018 0.0
C 156.9199982 73.0599976 0.0
C 156.9199982 80.0299988 0.0
C 156.9199982 87.0100021 0.0
C 156.9199982 93.9800034 0.0
C 156.9199982 100.9599992 0.0
C 156.9199982 107.9400024 0.0
C 156.9199982 114.9100038 0.0
C 163.8000031 52.1300011 0.0
C 163.8000031 59.0999985 0.0
C 163.8000031 66.0800018 0.0
C 163.8000031 73.0599976 0.0
C 163.8000031 80.0299988 0.0
C 163.8000031 87.0100021 0.0
C 163.8000031 93.9800034 0.0
C 163.8000031 100.9599992 0.0
C 163.8000031 107.9400024 0.0
C 163.8000031 114.9100038 0.0
C 170.6900025 66.0800018 0.0
C 170.6900025 73.0599976 0.0
C 170.6900025 80.0299988 0.0
C 170.6900025 87.0100021 0.0
C 170.6900025 93.9800034 0.0
C 170.6900025 100.9599992 0.0
C 170.6900025 107.9400024 0.0
C 170.6900025 114.9100038 0.0
C 177.5700073 73.0599976 0.0
C 177.5700073 80.0299988 0.0
C 177.5700073 87.0100021 0.0
C 177.5700073 93.9800034 0.0
C 177.5700073 100.9599992 0.0
C 177.5700073 107.9400024 0.0
C 177.5700073 114.9100038 0.0
C 184.4600067 87.0100021 0.0
C 184.4600067 93.9800034 0.0
C 184.4600067 100.9599992 0.0
C 184.4600067 107.9400024 0.0
C 184.4600067 114.9100038 0.0
C 191.3399964 100.9599992 0.0
C 191.3399964 107.9400024 0.0
C 191.3399964 114.9100038 0.0
C 198.2200012 114.9100038 0.0
C 13.3999996 2.6600001 0.0
C 13.3999996 9.6400004 0.0
C 13.3999996 16.6100006 0.0
C 20.2900009 2.6600001 0.0
C 20.2900009 9.6400004 0.0
C 20.2900009 16.6100006 0.0
C 20.2900009 23.5900002 0.0
C 20.2900009 30.5699997 0.0
C 27.1700001 2.6600001 0.0
C 27.1700001 9.6400004 0.0
C 27.1700001 16.6100006 0.0
C 27.1700001 23.5900002 0.0
C 27.1700001 30.5699997 0.0
C 27.1700001 37.5400009 0.0
C 27.1700001 44.5200005 0.0
C 34.0600014 2.6600001 0.0
C 34.0600014 9.6400004 0.0
C 34.0600014 16.6100006 0.0
C 34.0600014 23.5900002 0.0
C 34.0600014 30.5699997 0.0
C 34.0600014 37.5400009 0.0
C 34.0600014 44.5200005 0.0
C 34.0600014 51.4900017 0.0
C 40.9399986 2.6600001 0.0
C 40.9399986 9.6400004 0.0
C 40.9399986 16.6100006 0.0
C 40.9399986 23.5900002 0.0
C 40.9399986 30.5699997 0.0
C 40.9399986 37.5400009 0.0
C 40.9399986 44.5200005 0.0
C 40.9399986 51.4900017 0.0
C 40.9399986 58.4700012 0.0
C 40.9399986 65.449997 0.0
C 47.8199997 2.6600001 0.0
C 47.8199997 9.6400004 0.0
C 47.8199997 16.6100006 0.0
C 47.8199997 23.5900002 0.0
C 47.8199997 30.5699997 0.0
C 47.8199997 37.5400009 0.0
C 47.8199997 44.5200005 0.0
C 47.8199997 51.4900017 0.0
C 47.8199997 58.4700012 0.0
C 47.8199997 65.449997 0.0
C 47.8199997 72.4199982 0.0
C 47.8199997 79.4000015 0.0
C 54.7099991 2.6600001 0.0
C 54.7099991 9.6400004 0.0
C 54.7099991 16.6100006 0.0
C 54.7099991 23.5900002 0.0
C 54.7099991 30.5699997 0.0
C 54.7099991 37.5400009 0.0
C 54.7099991 44.5200005 0.0
C 54.7099991 51.4900017 0.0
C 54.7099991 58.4700012 0.0
C 54.7099991 65.449997 0.0
C 54.7099991 72.4199982 0.0
C 54.7099991 79.4000015 0.0
C 54.7099991 86.3700028 0.0
C 54.7099991 93.3499985 0.0
C 61.5900002 2.6600001 0.0
C 61.5900002 9.6400004 0.0
C 61.5900002 16.6100006 0.0
C 61.5900002 23.5900002 0.0
C 61.5900002 30.5699997 0.0
C 61.5900002 37.5400009 0.0
C 61.5900002 44.5200005 0.0
C 61.5900002 51.4900017 0.0
C 61.5900002 58.4700012 0.0
C 61.5900002 65.449997 0.0
C 61.5900002 72.4199982 0.0
C 61.5900002 79.4000015 0.0
C 61.5900002 86.3700028 0.0
C 61.5900002 93.3499985 0.0
C 61.5900002 100.3300018 0.0
C 68.4800034 2.6600001 0.0
C 68.4800034 9.6400004 0.0
C 68.4800034 16.6100006 0.0
C 68.4800034 23.5900002 0.0
C 68.4800034 30.5699997 0.0
C 68.4800034 37.5400009 0.0
C 68.4800034 44.5200005 0.0
C 68.4800034 51.4900017 0.0
C 68.4800034 58.4700012 0.0
C 68.4800034 65.449997 0.0
C 68.4800034 72.4199982 0.0
C 68.4800034 79.4000015 0.0
C 68.4800034 86.3700028 0.0
C 68.4800034 93.3499985 0.0
C 68.4800034 100.3300018 0.0
C 68.4800034 107.3000031 0.0
C 68.4800034 114.2799988 0.0
C 75.3600006 2.6600001 0.0
C 75.3600006 9.6400004 0.0
C 75.3600006 16.6100006 0.0
C 75.3600006 23.5900002 0.0
C 75.3600006 30.5699997 0.0
C 75.3600006 37.5400009 0.0
C 75.3600006 44.5200005 0.0
C 75.3600006 51.4900017 0.0
C 75.3600006 58.4700012 0.0
C 75.3600006 65.449997 0.0
C 75.3600006 72.4199982 0.0
C 75.3600006 79.4000015 0.0
C 75.3600006 86.3700028 0.0
C 75.3600006 93.3499985 0.0
C 75.3600006 100.3300018 0.0
C 75.3600006 107.3000031 0.0
C 75.3600006 114.2799988 0.0
C 82.2399979 2.6600001 0.0
C 82.2399979 9.6400004 0.0
C 82.2399979 16.6100006 0.0
C 82.2399979 23.5900002 0.0
C 82.2399979 30.5699997 0.0
C 82.2399979 37.5400009 0.0
C 82.2399979 44.5200005 0.0
C 82.2399979 51.4900017 0.0
C 82.2399979 58.4700012 0.0
C 82.2399979 65.449997 0.0
C 82.2399979 72.4199982 0.0
C 82.2399979 79.4000015 0.0
C 82.2399979 86.3700028 0.0
C 82.2399979 93.3499985 0.0
C 82.2399979 100.3300018 0.0
C 82.2399979 107.3000031 0.0
C 82.2399979 114.2799988 0.0
C 89.1299973 2.6600001 0.0
C 89.1299973 9.6400004 0.0
C 89.1299973 16.6100006 0.0
C 89.1299973 23.5900002 0.0
C 89.1299973 30.5699997 0.0
C 89.1299973 37.5400009 0.0
C 89.1299973 44.5200005 0.0
C 89.1299973 51.4900017 0.0
C 89.1299973 58.4700012 0.0
C 89.1299973 65.449997 0.0
C 89.1299973 72.4199982 0.0
C 89.1299973 79.4000015 0.0
C 89.1299973 86.3700028 0.0
C 89.1299973 93.3499985 0.0
C 89.1299973 100.3300018 0.0
C 89.1299973 107.3000031 0.0
C 89.1299973 114.2799988 0.0
C 96.0100021 2.6600001 0.0
C 96.0100021 9.6400004 0.0
C 96.0100021 16.6100006 0.0
C 96.0100021 23.5900002 0.0
C 96.0100021 30.5699997 0.0
C 96.0100021 37.5400009 0.0
C 96.0100021 44.5200005 0.0
C 96.0100021 51.4900017 0.0
C 96.0100021 58.4700012 0.0
C 96.0100021 65.449997 0.0
C 96.0100021 72.4199982 0.0
C 96.0100021 79.4000015 0.0
C 96.0100021 86.3700028 0.0
C 96.0100021 93.3499985 0.0
C 96.0100021 100.3300018 0.0
C 96.0100021 107.3000031 0.0
C 96.0100021 114.2799988 0.0
C 102.9000016 2.6600001 0.0
C 102.9000016 9.6400004 0.0
C 102.9000016 16.6100006 0.0
C 102.9000016 23.5900002 0.0
C 102.9000016 30.5699997 0.0
C 102.9000016 37.5400009 0.0
C 102.9000016 44.5200005 0.0
C 102.9000016 51.4900017 0.0
C 102.9000016 58.4700012 0.0
C 102.9000016 65.449997 0.0
C 102.9000016 72.4199982 0.0
C 102.9000016 79.4000015 0.0
C 102.9000016 86.3700028 0.0
C 102.9000016 93.3499985 0.0
C 102.9000016 100.3300018 0.0
C 102.9000016 107.3000031 0.0
C 102.9000016 114.2799988 0.0
C 109.7799988 2.6600001 0.0
C 109.7799988 9.6400004 0.0
C 109.7799988 16.6100006 0.0
C 109.7799988 23.5900002 0.0
C 109.7799988 30.5699997 0.0
C 109.7799988 37.5400009 0.0
C 109.7799988 44.5200005 0.0
C 109.7799988 51.4900017 0.0
C 109.7799988 58.4700012 0.0
C 109.7799988 65.449997 0.0
C 109.7799988 72.4199982 0.0
C 109.7799988 79.4000015 0.0
C 109.7799988 86.3700028 0.0
C 109.7799988 93.3499985 0.0
C 109.7799988 100.3300018 0.0
C 109.7799988 107.3000031 0.0
C 109.7799988 114.2799988 0.0
C 116.6600037 2.6600001 0.0
C 116.6600037 9.6400004 0.0
C 116.6600037 16.6100006 0.0
C 116.6600037 23.5900002 0.0
C 116.6600037 30.5699997 0.0
C 116.6600037 37.5400009 0.0
C 116.6600037 44.5200005 0.0
C 116.6600037 51.4900017 0.0
C 116.6600037 58.4700012 0.0
C 116.6600037 65.449997 0.0
C 116.6600037 72.4199982 0.0
C 116.6600037 79.4000015 0.0
C 116.6600037 86.3700028 0.0
C 116.6600037 93.3499985 0.0
C 116.6600037 100.3300018 0.0
C 116.6600037 107.3000031 0.0
C 116.6600037 114.2799988 0.0
C 123.5500031 2.6600001 0.0
C 123.5500031 9.6400004 0.0
C 123.5500031 16.6100006 0.0
C 123.5500031 23.5900002 0.0
C 123.5500031 30.5699997 0.0
C 123.5500031 37.5400009 0.0
C 123.5500031 44.5200005 0.0
C 123.5500031 51.4900017 0.0
C 123.5500031 58.4700012 0.0
C 123.5500031 65.449997 0.0
C 123.5500031 72.4199982 0.0
C 123.5500031 79.4000015 0.0
C 123.5500031 86.3700028 0.0
C 123.5500031 93.3499985 0.0
C 123.5500031 100.3300018 0.0
C 123.5500031 107.3000031 0.0
C 123.5500031 114.2799988 0.0
C 130.4299927 2.6600001 0.0
C 130.4299927 9.6400004 0.0
C 130.4299927 16.6100006 0.0
C 130.4299927 23.5900002 0.0
C 130.4299927 30.5699997 0.0
C 130.4299927 37.5400009 0.0
C 130.4299927 44.5200005 0.0
C 130.4299927 51.4900017 0.0
C 130.4299927 58.4700012 0.0
C 130.4299927 65.449997 0.0
C 130.4299927 72.4199982 0.0
C 130.4299927 79.4000015 0.0
C 130.4299927 86.3700028 0.0
C 130.4299927 93.3499985 0.0
C 130.4299927 100.3300018 0.0
C 130.4299927 107.3000031 0.0
C 130.4299927 114.2799988 0.0
C 137.3200073 9.6400004 0.0
C 137.3200073 16.6100006 0.0
C 137.3200073 23.5900002 0.0
C 137.3200073 30.5699997 0.0
C 137.3200073 37.5400009 0.0
C 137.3200073 44.5200005 0.0
C 137.3200073 51.4900017 0.0
C 137.3200073 58.4700012 0.0
C 137.3200073 65.449997 0.0
C 137.3200073 72.4199982 0.0
C 137.3200073 79.4000015 0.0
C 137.3200073 86.3700028 0.0
C 137.3200073 93.3499985 0.0
C 137.3200073 100.3300018 0.0
C 137.3200073 107.3000031 0.0
C 137.3200073 114.2799988 0.0
C 144.199997 16.6100006 0.0
C 144.199997 23.5900002 0.0
C 144.199997 30.5699997 0.0
C 144.199997 37.5400009 0.0
C 144.199997 44.5200005 0.0
C 144.199997 51.4900017 0.0
C 144.199997 58.4700012 0.0
C 144.199997 65.449997 0.0
C 144.199997 72.4199982 0.0
C 144.199997 79.4000015 0.0
C 144.199997 86.3700028 0.0
C 144.199997 93.3499985 0.0
C 144.199997 100.3300018 0.0
C 144.199997 107.3000031 0.0
C 144.199997 114.2799988 0.0
C 151.0800018 30.5699997 0.0
C 151.0800018 37.5400009 0.0
C 151.0800018 44.5200005 0.0
C 151.0800018 51.4900017 0.0
C 151.0800018 58.4700012 0.0
C 151.0800018 65.449997 0.0
C 151.0800018 72.4199982 0.0
C 151.0800018 79.4000015 0.0
C 151.0800018 86.3700028 0.0
C 151.0800018 93.3499985 0.0
C 151.0800018 100.3300018 0.0
C 151.0800018 107.3000031 0.0
C 151.0800018 114.2799988 0.0
C 157.9700012 44.5200005 0.0
C 157.9700012 51.4900017 0.0
C 157.9700012 58.4700012 0.0
C 157.9700012 65.449997 0.0
C 157.9700012 72.4199982 0.0
C 157.9700012 79.4000015 0.0
C 157.9700012 86.3700028 0.0
C 157.9700012 93.3499985 0.0
C 157.9700012 100.3300018 0.0
C 157.9700012 107.3000031 0.0
C 157.9700012 114.2799988 0.0
C 164.8500062 51.4900017 0.0
C 164.8500062 58.4700012 0.0
C 164.8500062 65.449997 0.0
C 164.8500062 72.4199982 0.0
C 164.8500062 79.4000015 0.0
C 164.8500062 86.3700028 0.0
C 164.8500062 93.3499985 0.0
C 164.8500062 100.3300018 0.0
C 164.8500062 107.3000031 0.0
C 164.8500062 114.2799988 0.0
C 171.7400055 65.449997 0.0
C 171.7400055 72.4199982 0.0
C 171.7400055 79.4000015 0.0
C 171.7400055 86.3700028 0.0
C 171.7400055 93.3499985 0.0
C 171.7400055 100.3300018 0.0
C 171.7400055 107.3000031 0.0
C 171.7400055 114.2799988 0.0
C 178.6199951 79.4000015 0.0
C 178.6199951 86.3700028 0.0
C 178.6199951 93.3499985 0.0
C 178.6199951 100.3300018 0.0
C 178.6199951 107.3000031 0.0
C 178.6199951 114.2799988 0.0
C 185.5 93.3499985 0.0
C 185.5 100.3300018 0.0
C 185.5 107.3000031 0.0
C 185.5 114.2799988 0.0
C 192.3899994 100.3300018 0.0
C 192.3899994 107.3000031 0.0
C 192.3899994 114.2799988 0.0
C 199.2700043 114.2799988 0.0
